# Supplementary material for: Multi-Omics analysis identifies a lncRNA-related prognostic signature to predict bladder cancer recurrence
Source: Bioengineered. 2021 Nov 30;12(2):11108–25. doi: 10.1080/21655979.2021.2000122 (PMC8810060; doi:10.1080/21655979.2021.2000122)
Supplement: Supplemental Material [file KBIE_A_2000122_SM6276.zip]

Archive with 10 entries (9 files):
- supplementary/
- supplementary/Supplemental figure1.tif
- supplementary/Supplemental figure2 (1).tif
- supplementary/Supplemental table 1.docx
- supplementary/Supplemental table 2.xlsx
- supplementary/Supplemental table 3.xlsx
- supplementary/Supplemental table 4.xlsx
- supplementary/Supplemental table 5.xlsx
- supplementary/Supplemental table 6.docx
- supplementary/Supplemental table 7.xlsx
