# Supplementary material for: Multi-Omics analysis identifies a lncRNA-related prognostic signature to predict bladder cancer recurrence
Source: Bioengineered. 2021 Nov 30;12(2):11108–25. doi: 10.1080/21655979.2021.2000122 (PMC8810060; doi:10.1080/21655979.2021.2000122)
Supplement: Supplemental Material [file KBIE_A_2000122_SM6276.zip › supplementary/Supplemental table 2.xlsx]

## Sheet: Sheet1
Supplemental Table 2. lncRNAs related to RFS in training dataset via univariate COX regression analysis
ID	p.value	HR	Low 95%CI	High 95%CI
ENSG00000232774	0.000141929	1.746	1.31027	2.32664
ENSG00000268941	0.00015783	2.16788	1.45119	3.23852
ENSG00000230838	0.000324392	2.01378	1.37489	2.94955
ENSG00000214548	0.000465818	1.41356	1.16448	1.71591
ENSG00000215866	0.00116248	1.90669	1.29165	2.81459
ENSG00000231298	0.00193157	2.09244	1.31207	3.33693
ENSG00000222022	0.00465387	2.66199	1.35123	5.24425
ENSG00000244586	0.00495529	1.89794	1.21388	2.96749
ENSG00000225733	0.00766636	1.04305	1.01123	1.07588
ENSG00000265688	0.00931271	1.47831	1.10105	1.98483
ENSG00000258655	0.0121869	3.74771	1.33396	10.5291
ENSG00000269293	0.0126722	0.227197	0.0708572	0.728485
ENSG00000261039	0.0142988	1.58328	1.09621	2.28677
ENSG00000235823	0.0148296	2.59649	1.20517	5.59405
ENSG00000230177	0.0204119	1.93396	1.10743	3.37738
ENSG00000228106	0.0204577	0.320864	0.122706	0.839024
ENSG00000222032	0.0223981	3.48954	1.19374	10.2006
ENSG00000262089	0.0274801	0.279743	0.0901398	0.868165
ENSG00000225756	0.0276287	0.303607	0.105107	0.876978
ENSG00000182165	0.0300657	0.873271	0.772636	0.987013
ENSG00000235576	0.0306077	0.593225	0.369526	0.952346
ENSG00000241990	0.0311049	0.396961	0.17137	0.919521
ENSG00000280798	0.0323461	2.18877	1.06816	4.48502
ENSG00000237523	0.0327064	2.6491	1.08345	6.47721
ENSG00000277978	0.033713	0.320455	0.112097	0.916095
ENSG00000204261	0.0341033	0.607504	0.383115	0.963317
ENSG00000163364	0.0364646	1.82987	1.03879	3.22338
ENSG00000250413	0.0372843	1.69374	1.03153	2.78109
ENSG00000273437	0.0401317	0.309007	0.100671	0.948487
ENSG00000260231	0.0414238	1.70482	1.02096	2.84673
ENSG00000238142	0.0418315	0.650559	0.430007	0.984234
ENSG00000265206	0.0428971	0.374526	0.144745	0.969082
ENSG00000231663	0.0433813	0.32091	0.106522	0.966773
ENSG00000255737	0.0458751	1.40685	1.00627	1.9669
ENSG00000240291	0.0488853	0.426034	0.182263	0.995839
ENSG00000273096	0.0489831	0.361408	0.13121	0.995474
ENSG00000260160	0.0490253	0.35702	0.128025	0.995611
ENSG00000273314	0.0495234	4.22865	1.00301	17.8278
ENSG00000225986	0.0521438	0.354928	0.124769	1.00966
ENSG00000273272	0.0522845	0.322842	0.103069	1.01124
ENSG00000235501	0.0531615	1.60351	0.993584	2.58784
ENSG00000244625	0.0545971	0.25947	0.0655576	1.02696
ENSG00000223511	0.0549386	0.365572	0.130828	1.02152
ENSG00000227039	0.0554778	0.386683	0.146234	1.0225
ENSG00000230091	0.0567733	2.0147	0.980012	4.1418
ENSG00000257027	0.0570313	0.291735	0.0820318	1.03752
ENSG00000225783	0.0577006	1.83621	0.980345	3.43925
ENSG00000271122	0.0581032	2.36369	0.970903	5.75445
ENSG00000238164	0.0583974	0.36776	0.130524	1.03619
ENSG00000223783	0.0586714	2.33649	0.969365	5.63171
ENSG00000245648	0.0600083	0.583254	0.332546	1.02297
ENSG00000270164	0.0600695	0.365617	0.128096	1.04356
ENSG00000234883	0.0612251	0.383579	0.140645	1.04613
ENSG00000237476	0.0628609	0.482369	0.223756	1.03988
ENSG00000250266	0.0629062	0.610107	0.362461	1.02695
ENSG00000272669	0.0640636	0.5194	0.259642	1.03903
ENSG00000262692	0.0640919	0.321874	0.0969489	1.06863
ENSG00000270761	0.0645333	0.604472	0.35446	1.03083
ENSG00000259065	0.065188	0.339149	0.107458	1.07039
ENSG00000251615	0.0696881	0.451477	0.191191	1.06611
ENSG00000236481	0.0717535	0.466263	0.203212	1.06982
ENSG00000268027	0.0730563	0.402665	0.148927	1.08871
ENSG00000272599	0.0737327	0.371233	0.125307	1.09981
ENSG00000256155	0.0743709	0.416064	0.158794	1.09015
ENSG00000256262	0.0757198	0.472946	0.206992	1.08061
ENSG00000251381	0.0764847	1.19727	0.981023	1.46119
ENSG00000272606	0.0773998	0.274222	0.0652353	1.15272
ENSG00000272502	0.0808384	1.12004	0.986192	1.27206
ENSG00000247774	0.0810099	0.505854	0.235268	1.08765
ENSG00000248008	0.0828607	2.16596	0.904338	5.18766
ENSG00000253522	0.083346	0.40394	0.144782	1.12699
ENSG00000225032	0.0842621	0.366944	0.117575	1.14521
ENSG00000272501	0.0849003	0.343653	0.101958	1.15829
ENSG00000253138	0.0856467	1.09799	0.986971	1.22149
ENSG00000269289	0.0857164	1.89322	0.914197	3.92067
ENSG00000269235	0.0892558	1.05374	0.992004	1.11931
ENSG00000271856	0.0896444	0.4123	0.148208	1.14697
ENSG00000232110	0.0898529	1.58567	0.930814	2.70123
ENSG00000233515	0.0911322	0.707982	0.474275	1.05685
ENSG00000224945	0.0911507	0.532631	0.256467	1.10617
ENSG00000249790	0.0936447	0.441329	0.169612	1.14834
ENSG00000203706	0.0959104	0.41521	0.147541	1.16848
ENSG00000229847	0.0980632	0.454601	0.178651	1.15679
ENSG00000234936	0.0995585	0.360935	0.107339	1.21366
ENSG00000271046	0.100832	0.44752	0.171281	1.16927
ENSG00000275557	0.101534	0.416393	0.145904	1.18834
ENSG00000272269	0.10193	0.382558	0.120956	1.20995
ENSG00000272564	0.102323	0.425787	0.152873	1.18592
ENSG00000270605	0.103027	0.379909	0.118681	1.21612
ENSG00000269973	0.103575	2.16195	0.854404	5.47051
ENSG00000265800	0.104754	0.395137	0.12869	1.21326
ENSG00000264608	0.104892	0.47181	0.190309	1.1697
ENSG00000258512	0.105893	0.386692	0.122234	1.22332
ENSG00000272829	0.107339	0.416047	0.143079	1.20979
ENSG00000253508	0.108361	0.473854	0.190416	1.17919
ENSG00000276533	0.108557	0.343119	0.0929062	1.2672
ENSG00000261713	0.108785	0.46877	0.185703	1.18332
ENSG00000260708	0.1091	0.575748	0.293046	1.13117
ENSG00000272707	0.109711	0.38856	0.12201	1.23743
ENSG00000275764	0.110237	0.470789	0.186778	1.18666
ENSG00000278356	0.113504	0.383931	0.117324	1.25638
ENSG00000273338	0.113702	0.39859	0.127509	1.24598
ENSG00000263050	0.113905	0.342873	0.0909484	1.29262
ENSG00000239569	0.114275	0.61569	0.337247	1.12403
ENSG00000263745	0.114945	0.433749	0.153532	1.2254
ENSG00000229122	0.116922	0.382943	0.115346	1.27135
ENSG00000254166	0.119373	1.49619	0.901093	2.48431
ENSG00000280649	0.120632	0.344077	0.0894462	1.32358
ENSG00000237976	0.12169	0.388812	0.117545	1.2861
ENSG00000273080	0.121951	0.347646	0.091127	1.32626
ENSG00000261105	0.123006	2.41056	0.787977	7.37434
ENSG00000272221	0.125195	0.409627	0.130897	1.28189
ENSG00000247982	0.126064	0.526699	0.23165	1.19754
ENSG00000267248	0.126863	0.357245	0.0952856	1.33939
ENSG00000232613	0.127595	0.463387	0.172278	1.24641
ENSG00000278948	0.128349	0.466019	0.174184	1.24681
ENSG00000206532	0.129182	1.26264	0.934233	1.70649
ENSG00000267547	0.130709	0.441764	0.153127	1.27447
ENSG00000280153	0.130938	0.484691	0.189371	1.24056
ENSG00000253405	0.131259	0.519076	0.221512	1.21637
ENSG00000261512	0.131929	0.326078	0.0758867	1.40112
ENSG00000281404	0.132197	0.626841	0.341258	1.15142
ENSG00000280123	0.132556	0.41344	0.130788	1.30695
ENSG00000231721	0.132789	0.355243	0.0921444	1.36956
ENSG00000224660	0.133443	0.424008	0.138261	1.30031
ENSG00000249628	0.133842	1.13905	0.960768	1.35041
ENSG00000257084	0.134329	0.902384	0.788853	1.03225
ENSG00000279806	0.134781	1.34847	0.91133	1.9953
ENSG00000256039	0.135228	0.586189	0.290863	1.18137
ENSG00000237886	0.135709	0.459352	0.165315	1.27638
ENSG00000225885	0.135774	0.448368	0.156285	1.28633
ENSG00000259087	0.135967	0.619854	0.330556	1.16234
ENSG00000272686	0.136175	0.388219	0.111844	1.34754
ENSG00000251580	0.136401	0.534371	0.234252	1.219
ENSG00000278514	0.137461	0.466888	0.17089	1.27558
ENSG00000259439	0.139333	0.543491	0.242159	1.21979
ENSG00000231194	0.140479	0.449271	0.155044	1.30185
ENSG00000235919	0.141436	0.351831	0.0874272	1.41586
ENSG00000228427	0.142172	0.406622	0.122271	1.35226
ENSG00000261235	0.142434	0.422692	0.133754	1.3358
ENSG00000267892	0.143592	0.394757	0.113598	1.3718
ENSG00000250742	0.143879	1.11803	0.962663	1.29847
ENSG00000274943	0.14413	0.394918	0.113516	1.37391
ENSG00000247903	0.144245	0.809966	0.610383	1.07481
ENSG00000274020	0.144707	0.381917	0.104762	1.39231
ENSG00000256967	0.145087	0.403327	0.118911	1.36802
ENSG00000229950	0.145434	0.434393	0.141376	1.33472
ENSG00000234608	0.145949	0.725382	0.470557	1.1182
ENSG00000269376	0.146685	0.478542	0.176876	1.29471
ENSG00000254545	0.14756	0.653746	0.367781	1.16206
ENSG00000251003	0.148221	0.564635	0.260176	1.22537
ENSG00000234477	0.148817	1.97683	0.783733	4.98623
ENSG00000261416	0.149187	0.438069	0.142714	1.34468
ENSG00000253948	0.150721	0.476306	0.173198	1.30987
ENSG00000273014	0.150994	2.03275	0.771962	5.3527
ENSG00000256940	0.151089	1.2803	0.913721	1.79394
ENSG00000260244	0.151561	2.03994	0.769926	5.4049
ENSG00000278709	0.151696	1.76156	0.812282	3.82024
ENSG00000269825	0.151857	2.10153	0.761016	5.80333
ENSG00000263072	0.152251	0.41097	0.121646	1.38843
ENSG00000226465	0.152488	0.615321	0.316377	1.19674
ENSG00000244675	0.152572	0.5533	0.245916	1.2449
ENSG00000176728	0.153565	0.461697	0.159725	1.33457
ENSG00000271858	0.153795	0.458584	0.157087	1.33875
ENSG00000272155	0.153821	0.451948	0.151733	1.34616
ENSG00000272288	0.154352	0.4911	0.184586	1.30659
ENSG00000269416	0.155591	0.483417	0.177265	1.31832
ENSG00000230148	0.156313	0.429989	0.133866	1.38116
ENSG00000255198	0.156329	0.803574	0.593894	1.08728
ENSG00000273982	0.158061	0.517262	0.207116	1.29184
ENSG00000269918	0.158672	0.475044	0.168747	1.33731
ENSG00000257303	0.158714	0.362449	0.0883738	1.48652
ENSG00000261448	0.160167	0.416937	0.122995	1.41336
ENSG00000257596	0.160886	0.403573	0.113514	1.43481
ENSG00000277959	0.161111	0.445797	0.144016	1.37996
ENSG00000227388	0.16446	0.43096	0.131541	1.41193
ENSG00000269044	0.16471	0.515512	0.202445	1.31271
ENSG00000223745	0.167045	0.445228	0.141291	1.40298
ENSG00000276718	0.167403	0.431614	0.130936	1.42276
ENSG00000270069	0.167876	0.492638	0.18011	1.34746
ENSG00000271870	0.170078	0.672809	0.381961	1.18513
ENSG00000249395	0.170266	1.20085	0.924447	1.55988
ENSG00000228857	0.170803	0.421316	0.122297	1.45145
ENSG00000224376	0.170961	0.41553	0.118199	1.4608
ENSG00000261526	0.17375	0.509692	0.193007	1.34599
ENSG00000274427	0.173956	0.472468	0.160308	1.39248
ENSG00000238120	0.175789	0.482574	0.168057	1.38571
ENSG00000223534	0.175985	0.609772	0.297858	1.24832
ENSG00000258053	0.176142	1.0956	0.959843	1.25056
ENSG00000267280	0.177273	0.859923	0.690636	1.0707
ENSG00000235899	0.177802	0.580598	0.263295	1.28029
ENSG00000255545	0.178142	0.540431	0.220656	1.32362
ENSG00000245556	0.178176	0.425458	0.122625	1.47617
ENSG00000253364	0.179123	0.543856	0.223657	1.32247
ENSG00000274002	0.179283	0.739935	0.476751	1.14841
ENSG00000265743	0.181387	0.456671	0.144682	1.44143
ENSG00000267745	0.182519	0.440158	0.131706	1.47099
ENSG00000262580	0.183438	0.473309	0.15722	1.42489
ENSG00000260032	0.184286	1.02571	0.987984	1.06487
ENSG00000224739	0.184632	0.577309	0.256396	1.29988
ENSG00000175772	0.185343	0.444198	0.133678	1.47602
ENSG00000276900	0.185895	0.574205	0.252399	1.30631
ENSG00000232956	0.185917	0.678919	0.382488	1.20509
ENSG00000214401	0.186857	0.548651	0.224998	1.33787
ENSG00000247092	0.187706	0.499964	0.178252	1.40231
ENSG00000245970	0.18778	0.476373	0.158027	1.43603
ENSG00000257621	0.188295	0.489842	0.169169	1.41838
ENSG00000255874	0.188793	2.58867	0.626621	10.6943
ENSG00000274265	0.188867	0.380117	0.0898032	1.60895
ENSG00000262920	0.188955	0.49596	0.174206	1.41198
ENSG00000218537	0.190204	0.420133	0.11479	1.53769
ENSG00000260401	0.190407	1.23439	0.900658	1.69179
ENSG00000256185	0.190626	0.424406	0.117583	1.53186
ENSG00000204282	0.191404	0.551063	0.225393	1.34729
ENSG00000235741	0.191772	0.476407	0.156484	1.4504
ENSG00000269680	0.193054	0.477773	0.157105	1.45296
ENSG00000257114	0.193098	0.456518	0.140157	1.48697
ENSG00000233718	0.193576	0.500045	0.17589	1.4216
ENSG00000279495	0.193796	2.02128	0.699266	5.84265
ENSG00000271869	0.19382	0.564881	0.238675	1.33692
ENSG00000251022	0.194016	1.33413	0.863505	2.06127
ENSG00000182912	0.194626	0.530699	0.203731	1.38242
ENSG00000261188	0.194662	0.478379	0.156973	1.45787
ENSG00000272223	0.194858	0.453697	0.137348	1.49868
ENSG00000265415	0.195105	1.13488	0.937183	1.37428
ENSG00000234678	0.195907	1.71091	0.75819	3.86079
ENSG00000233968	0.196016	1.9683	0.705173	5.49396
ENSG00000223552	0.196138	0.488162	0.164569	1.44804
ENSG00000184809	0.196337	1.82366	0.73301	4.53709
ENSG00000272323	0.196937	0.462024	0.142988	1.49289
ENSG00000261801	0.198231	0.446664	0.130851	1.5247
ENSG00000246526	0.198339	0.485595	0.161526	1.45984
ENSG00000270726	0.198509	0.562162	0.233655	1.35253
ENSG00000276136	0.198633	0.450228	0.133356	1.52003
ENSG00000279265	0.19871	0.430591	0.119129	1.55636
ENSG00000229407	0.198728	0.467244	0.146414	1.49109
ENSG00000234160	0.198824	0.676123	0.372178	1.22829
ENSG00000274840	0.199585	0.576308	0.248282	1.33772
ENSG00000272841	0.20128	1.81284	0.727962	4.51449
ENSG00000238121	0.202464	0.460489	0.139744	1.51742
ENSG00000230513	0.203711	0.478397	0.153469	1.49127
ENSG00000247240	0.20401	0.366329	0.0777885	1.72515
ENSG00000206567	0.20423	0.466762	0.143964	1.51334
ENSG00000231711	0.204567	0.425852	0.113891	1.5923
ENSG00000259772	0.205172	0.612777	0.287251	1.3072
ENSG00000176912	0.207048	0.523516	0.191565	1.43069
ENSG00000205885	0.207227	0.413339	0.104723	1.63144
ENSG00000213062	0.208707	1.91092	0.696247	5.24471
ENSG00000272345	0.209455	0.47951	0.152166	1.51104
ENSG00000198496	0.209555	0.611349	0.28345	1.31857
ENSG00000226862	0.210056	0.494349	0.164283	1.48756
ENSG00000240143	0.210923	0.459556	0.135935	1.55362
ENSG00000237512	0.211452	1.1482	0.924444	1.42611
ENSG00000258572	0.212595	0.500579	0.168623	1.48603
ENSG00000269834	0.213233	0.598914	0.267177	1.34255
ENSG00000277511	0.213666	0.448225	0.126537	1.58772
ENSG00000234286	0.213701	0.573818	0.239083	1.37721
ENSG00000273061	0.21403	0.452224	0.129337	1.58119
ENSG00000274667	0.216028	0.439191	0.119269	1.61725
ENSG00000273576	0.216635	0.794605	0.551769	1.14431
ENSG00000272086	0.217021	0.52947	0.192926	1.45309
ENSG00000237513	0.217259	0.492376	0.159777	1.51733
ENSG00000267249	0.218573	0.427131	0.110162	1.65612
ENSG00000225889	0.218784	0.482887	0.151345	1.54071
ENSG00000227719	0.219499	0.615948	0.284187	1.33501
ENSG00000226944	0.219706	0.490588	0.157328	1.52978
ENSG00000235560	0.219768	0.425331	0.108578	1.66615
ENSG00000224220	0.221005	0.492886	0.158742	1.53039
ENSG00000242086	0.221757	0.444623	0.121156	1.63169
ENSG00000230937	0.221985	0.952241	0.880317	1.03004
ENSG00000273216	0.222904	0.615686	0.282253	1.34301
ENSG00000248693	0.222977	0.455625	0.12869	1.61314
ENSG00000267131	0.223325	0.517589	0.179324	1.49393
ENSG00000276390	0.223521	0.429838	0.11037	1.67401
ENSG00000278847	0.223644	0.512677	0.174788	1.50375
ENSG00000229167	0.223846	0.637049	0.308057	1.31739
ENSG00000262454	0.223968	1.42701	0.804504	2.53121
ENSG00000253738	0.225283	1.62778	0.740606	3.5777
ENSG00000266088	0.226712	0.589858	0.250644	1.38816
ENSG00000272871	0.226907	0.47797	0.144341	1.58275
ENSG00000260804	0.227291	2.09791	0.630113	6.98482
ENSG00000261799	0.227304	0.437404	0.114261	1.67443
ENSG00000240288	0.228019	0.480231	0.145722	1.58261
ENSG00000206337	0.228541	0.925205	0.815236	1.05001
ENSG00000278743	0.228862	0.459333	0.129357	1.63104
ENSG00000236199	0.229191	0.595102	0.255376	1.38677
ENSG00000223652	0.229935	1.80363	0.688598	4.72419
ENSG00000264112	0.230315	0.557225	0.214321	1.44876
ENSG00000257543	0.231126	0.454748	0.125206	1.65165
ENSG00000273284	0.231401	0.491098	0.153244	1.57381
ENSG00000268006	0.231469	1.90895	0.662006	5.50461
ENSG00000277901	0.232172	0.503699	0.163532	1.55146
ENSG00000276842	0.232864	0.539161	0.19542	1.48754
ENSG00000264247	0.23302	2.05187	0.629734	6.68565
ENSG00000272760	0.233954	0.468117	0.13413	1.63374
ENSG00000244041	0.234097	0.450868	0.121394	1.67456
ENSG00000273032	0.235365	0.489186	0.150171	1.59354
ENSG00000250786	0.235646	0.939493	0.847415	1.04158
ENSG00000242282	0.236057	0.467728	0.133083	1.64386
ENSG00000260924	0.236186	0.487195	0.148246	1.60111
ENSG00000277587	0.236411	1.54521	0.751872	3.17563
ENSG00000272666	0.236592	0.830618	0.610844	1.12947
ENSG00000258545	0.237099	0.900117	0.756024	1.07167
ENSG00000227338	0.237707	1.29171	0.844573	1.97557
ENSG00000275964	0.237864	1.81363	0.674882	4.87382
ENSG00000239636	0.238286	0.467502	0.132118	1.65426
ENSG00000255733	0.238344	0.502731	0.160286	1.5768
ENSG00000235021	0.239265	0.603058	0.25975	1.40011
ENSG00000235978	0.239394	0.541072	0.194481	1.50533
ENSG00000272030	0.2424	0.482388	0.142095	1.63762
ENSG00000275426	0.242526	0.479196	0.139546	1.64554
ENSG00000231439	0.242623	0.515516	0.169652	1.56648
ENSG00000242317	0.243459	1.23129	0.868004	1.74662
ENSG00000278834	0.243484	1.60588	0.724468	3.55965
ENSG00000278231	0.244204	0.482698	0.141674	1.6446
ENSG00000223850	0.24463	0.613063	0.268872	1.39786
ENSG00000257636	0.244799	0.491404	0.148411	1.6271
ENSG00000266208	0.245877	0.840988	0.62771	1.12673
ENSG00000224137	0.246147	0.72799	0.425717	1.24489
ENSG00000276148	0.246676	0.47487	0.134704	1.67405
ENSG00000232504	0.247405	0.519576	0.171325	1.57571
ENSG00000236449	0.247521	0.523141	0.174465	1.56866
ENSG00000231113	0.247876	0.444577	0.11241	1.75828
ENSG00000277566	0.247973	0.492721	0.148283	1.63723
ENSG00000273445	0.248005	0.500945	0.15504	1.61859
ENSG00000171889	0.248677	0.65642	0.321044	1.34214
ENSG00000236935	0.248769	0.480656	0.138405	1.66923
ENSG00000230487	0.249943	0.475126	0.133728	1.68809
ENSG00000267519	0.250124	0.900807	0.753899	1.07634
ENSG00000267313	0.250763	0.511083	0.162562	1.60681
ENSG00000234184	0.25108	0.540502	0.189016	1.5456
ENSG00000272130	0.251152	0.500521	0.153479	1.63228
ENSG00000273449	0.251249	0.489783	0.14469	1.65794
ENSG00000261218	0.251317	0.505602	0.157672	1.6213
ENSG00000243944	0.251764	0.516954	0.167268	1.59769
ENSG00000264290	0.251771	0.48378	0.139746	1.67477
ENSG00000273723	0.251773	0.486034	0.141517	1.66926
ENSG00000262117	0.252222	1.4576	0.764754	2.77815
ENSG00000229539	0.252278	1.99484	0.611594	6.50656
ENSG00000230061	0.252972	0.659617	0.323195	1.34623
ENSG00000249082	0.253415	0.577018	0.224575	1.48257
ENSG00000239213	0.253876	0.445611	0.111158	1.78638
ENSG00000273906	0.254045	0.621977	0.275041	1.40654
ENSG00000254703	0.254299	0.530429	0.178309	1.5779
ENSG00000235277	0.254414	1.06923	0.952962	1.19969
ENSG00000280027	0.25527	0.660865	0.323741	1.34905
ENSG00000261783	0.255849	0.471287	0.128744	1.72522
ENSG00000231346	0.256207	0.50778	0.157617	1.63586
ENSG00000272821	0.256235	0.849464	0.640952	1.12581
ENSG00000260193	0.256271	0.496433	0.148175	1.66321
ENSG00000279444	0.256913	0.506228	0.156035	1.64237
ENSG00000229348	0.256964	0.502615	0.152995	1.65117
ENSG00000274213	0.256982	0.776638	0.501651	1.20236
ENSG00000234705	0.257056	0.572886	0.218622	1.50122
ENSG00000260997	0.257849	0.509301	0.15827	1.6389
ENSG00000225265	0.258512	0.434209	0.102152	1.84566
ENSG00000187621	0.258643	0.499188	0.149529	1.66649
ENSG00000224322	0.258863	0.560131	0.204808	1.5319
ENSG00000233654	0.259416	0.480977	0.134799	1.71618
ENSG00000250508	0.259782	0.52748	0.173402	1.60457
ENSG00000266402	0.260007	0.700192	0.376604	1.30182
ENSG00000244879	0.261413	0.479663	0.133078	1.72889
ENSG00000229967	0.262097	0.595335	0.240498	1.47371
ENSG00000226824	0.262352	0.458796	0.117467	1.79195
ENSG00000278966	0.262444	0.529171	0.173849	1.61072
ENSG00000254887	0.263489	0.503611	0.15133	1.67597
ENSG00000262468	0.264149	0.502349	0.150038	1.68194
ENSG00000276476	0.264551	1.30027	0.819803	2.06232
ENSG00000275180	0.264643	0.508125	0.154648	1.66954
ENSG00000278266	0.265054	0.527956	0.171699	1.62341
ENSG00000273230	0.265838	0.524452	0.16826	1.63467
ENSG00000260710	0.266391	0.864467	0.668659	1.11761
ENSG00000227953	0.267133	0.632277	0.281361	1.42086
ENSG00000255471	0.267334	0.496698	0.144243	1.71036
ENSG00000272989	0.267357	0.527741	0.170578	1.63274
ENSG00000272079	0.267979	1.58735	0.700828	3.59531
ENSG00000249859	0.268851	1.43544	0.75634	2.72428
ENSG00000187013	0.269453	0.569225	0.209392	1.54742
ENSG00000233098	0.269595	0.557019	0.197108	1.57411
ENSG00000268628	0.26996	1.24164	0.845271	1.82386
ENSG00000271032	0.27038	0.496053	0.142594	1.72566
ENSG00000272168	0.270925	0.532182	0.17313	1.63587
ENSG00000213468	0.271069	0.539502	0.179773	1.61906
ENSG00000272567	0.271662	0.478994	0.12893	1.77953
ENSG00000270195	0.271971	0.541914	0.181643	1.61674
ENSG00000255517	0.272024	0.495039	0.141178	1.73585
ENSG00000271778	0.272311	0.52748	0.168355	1.65267
ENSG00000227591	0.272486	0.523968	0.165182	1.66207
ENSG00000272273	0.272614	0.486403	0.134214	1.76277
ENSG00000226005	0.272684	0.520778	0.162316	1.67087
ENSG00000260101	0.273804	0.55657	0.194871	1.58962
ENSG00000257252	0.273996	0.498896	0.143526	1.73416
ENSG00000271964	0.274305	0.501991	0.14591	1.72706
ENSG00000281131	0.274329	0.563181	0.201174	1.57661
ENSG00000259884	0.275184	0.533909	0.172964	1.64808
ENSG00000259471	0.276327	0.533954	0.172542	1.6524
ENSG00000261663	0.277266	0.499238	0.142583	1.74802
ENSG00000247796	0.277284	0.475826	0.124612	1.81693
ENSG00000233834	0.277458	1.74521	0.638839	4.76764
ENSG00000258099	0.277523	0.488146	0.133785	1.78112
ENSG00000224843	0.277527	0.502319	0.144966	1.74057
ENSG00000272077	0.277639	0.522695	0.162026	1.68621
ENSG00000278831	0.278212	0.511321	0.152109	1.71883
ENSG00000258647	0.278368	0.801365	0.536966	1.19595
ENSG00000267480	0.279083	0.5553	0.191391	1.61114
ENSG00000267077	0.279105	0.514275	0.154244	1.71468
ENSG00000242808	0.279421	1.16506	0.883328	1.53664
ENSG00000277728	0.27974	0.503146	0.144806	1.74824
ENSG00000271874	0.280152	0.501372	0.143221	1.75515
ENSG00000230943	0.280226	0.78331	0.502821	1.22027
ENSG00000226777	0.280577	0.529745	0.167053	1.67988
ENSG00000233093	0.280894	0.513604	0.152989	1.72423
ENSG00000248996	0.281284	0.5273	0.164609	1.68912
ENSG00000196741	0.281362	0.479023	0.125545	1.82773
ENSG00000242861	0.281602	0.885443	0.709541	1.10495
ENSG00000272368	0.281727	0.511967	0.1513	1.73239
ENSG00000272529	0.282875	0.490737	0.133848	1.79923
ENSG00000223461	0.283325	0.501965	0.142514	1.76804
ENSG00000277383	0.283541	0.516625	0.154512	1.72738
ENSG00000247095	0.283693	1.25148	0.830448	1.88596
ENSG00000253669	0.28429	1.90311	0.586012	6.18049
ENSG00000278611	0.285429	0.539527	0.173902	1.67387
ENSG00000274341	0.285745	0.539073	0.173358	1.67629
ENSG00000233901	0.286429	0.895691	0.731467	1.09679
ENSG00000272402	0.286511	0.535664	0.169957	1.68829
ENSG00000228839	0.287234	0.50118	0.140433	1.78862
ENSG00000273226	0.287959	0.615944	0.251973	1.50567
ENSG00000254109	0.28893	0.494662	0.134688	1.81672
ENSG00000213904	0.289042	0.501065	0.139672	1.79754
ENSG00000243155	0.289407	0.51283	0.149079	1.76413
ENSG00000248890	0.28962	0.590316	0.222535	1.56593
ENSG00000274227	0.289784	0.518579	0.153745	1.74915
ENSG00000231789	0.290141	0.59051	0.222509	1.56714
ENSG00000223784	0.290388	0.730676	0.408411	1.30723
ENSG00000241764	0.290488	0.462899	0.110978	1.93079
ENSG00000273058	0.291151	0.533941	0.166541	1.71185
ENSG00000280721	0.291154	0.49903	0.137286	1.81396
ENSG00000247134	0.292198	1.38407	0.755957	2.53406
ENSG00000267213	0.292374	0.547566	0.178464	1.68005
ENSG00000227145	0.292868	0.539278	0.170642	1.70427
ENSG00000249550	0.293986	0.614002	0.246911	1.52686
ENSG00000267278	0.294508	0.490926	0.129811	1.85661
ENSG00000255760	0.295097	0.551777	0.181281	1.67948
ENSG00000267082	0.295814	0.544214	0.173941	1.70269
ENSG00000259321	0.296816	0.501285	0.136978	1.83451
ENSG00000274825	0.296833	0.544471	0.173759	1.70609
ENSG00000272444	0.296839	0.518627	0.151058	1.7806
ENSG00000254860	0.296863	0.480003	0.12088	1.90604
ENSG00000233250	0.29709	0.517864	0.150323	1.78405
ENSG00000244128	0.297256	0.559126	0.187386	1.66833
ENSG00000227076	0.297473	0.615251	0.246727	1.53422
ENSG00000279865	0.297862	0.500728	0.136156	1.84148
ENSG00000244459	0.299286	0.629768	0.263014	1.50793
ENSG00000269970	0.299673	0.56564	0.192705	1.6603
ENSG00000271576	0.299688	0.504344	0.138334	1.83877
ENSG00000277342	0.299923	0.505755	0.139367	1.83535
ENSG00000269397	0.30007	0.562542	0.189502	1.66992
ENSG00000226197	0.300446	0.574307	0.201025	1.64074
ENSG00000255462	0.301396	0.558997	0.185508	1.68444
ENSG00000232671	0.302028	0.488151	0.125058	1.90544
ENSG00000278192	0.302148	0.536916	0.164766	1.74963
ENSG00000273257	0.302331	0.537203	0.164947	1.74957
ENSG00000268129	0.302409	0.509022	0.141054	1.83691
ENSG00000235304	0.302508	0.523436	0.152915	1.79175
ENSG00000261505	0.303011	0.52916	0.157618	1.77651
ENSG00000231901	0.303123	0.574277	0.199826	1.65041
ENSG00000259126	0.30332	0.611369	0.239554	1.56028
ENSG00000262001	0.304021	0.612108	0.240071	1.56069
ENSG00000261838	0.305605	0.586101	0.2109	1.6288
ENSG00000236540	0.305854	0.502778	0.134828	1.87488
ENSG00000246985	0.306277	0.567186	0.19139	1.68086
ENSG00000258199	0.307287	0.843549	0.608496	1.1694
ENSG00000197308	0.307526	0.835583	0.591769	1.17985
ENSG00000258181	0.307851	0.524027	0.151337	1.81452
ENSG00000259459	0.307999	0.545787	0.170381	1.74834
ENSG00000231255	0.308618	0.576288	0.199459	1.66504
ENSG00000249602	0.308867	1.62493	0.637904	4.13917
ENSG00000279716	0.309417	0.597682	0.221538	1.61247
ENSG00000231826	0.309929	0.862256	0.647732	1.14783
ENSG00000278376	0.310447	0.512884	0.141147	1.86366
ENSG00000269356	0.310454	0.583701	0.206243	1.65197
ENSG00000241163	0.311032	0.536259	0.160618	1.79041
ENSG00000259436	0.31122	0.528818	0.154092	1.81482
ENSG00000260920	0.311877	1.54873	0.66342	3.61545
ENSG00000274565	0.311966	0.521722	0.147813	1.84147
ENSG00000242375	0.311995	0.522258	0.148249	1.83984
ENSG00000255980	0.312799	0.554244	0.176208	1.74331
ENSG00000260807	0.313344	0.54376	0.166359	1.77732
ENSG00000279095	0.314109	1.52747	0.669529	3.48481
ENSG00000279799	0.314139	0.570556	0.191324	1.70147
ENSG00000249307	0.314475	0.623602	0.248475	1.56507
ENSG00000230325	0.315719	0.518551	0.143757	1.87048
ENSG00000240859	0.315799	0.534029	0.156772	1.81912
ENSG00000197813	0.316328	0.558198	0.178447	1.74609
ENSG00000236591	0.316438	0.551441	0.172091	1.76701
ENSG00000267868	0.31766	0.583586	0.202931	1.67827
ENSG00000225450	0.317778	0.530327	0.152806	1.84056
ENSG00000277662	0.317938	0.529631	0.15215	1.84364
ENSG00000256073	0.318097	0.780304	0.479469	1.26989
ENSG00000258376	0.318743	0.525807	0.148605	1.86045
ENSG00000269971	0.319499	0.528029	0.15018	1.85653
ENSG00000259868	0.320508	0.558501	0.176976	1.76252
ENSG00000270049	0.320572	0.488967	0.119169	2.00631
ENSG00000280099	0.320903	0.591861	0.210113	1.6672
ENSG00000272831	0.321644	0.592496	0.21045	1.6681
ENSG00000261460	0.321796	0.524328	0.14619	1.88057
ENSG00000261324	0.321818	0.599698	0.21808	1.64911
ENSG00000261114	0.322331	0.535144	0.155143	1.8459
ENSG00000250764	0.322669	0.530108	0.1507	1.86473
ENSG00000266469	0.322793	1.04786	0.955117	1.14961
ENSG00000204588	0.323303	0.543719	0.162276	1.82177
ENSG00000254419	0.323436	0.556386	0.173766	1.7815
ENSG00000272721	0.323458	0.523697	0.145027	1.89109
ENSG00000196810	0.324742	2.18843	0.460436	10.4015
ENSG00000254477	0.324829	0.572306	0.18843	1.73823
ENSG00000271553	0.324972	0.552823	0.169829	1.79953
ENSG00000260136	0.325399	2.00549	0.501067	8.02685
ENSG00000263990	0.325971	0.550182	0.167003	1.81254
ENSG00000278740	0.326034	0.542795	0.16035	1.83739
ENSG00000233818	0.326325	0.572675	0.188146	1.7431
ENSG00000243926	0.327178	0.538424	0.156056	1.85767
ENSG00000188511	0.327466	0.535981	0.153827	1.86753
ENSG00000272836	0.328131	0.520014	0.140226	1.92843
ENSG00000234912	0.328671	0.576465	0.190879	1.74096
ENSG00000236499	0.329449	0.57692	0.190992	1.74267
ENSG00000186235	0.329534	0.548911	0.164389	1.83287
ENSG00000271780	0.329693	0.539241	0.155762	1.86683
ENSG00000274038	0.330047	0.546816	0.162298	1.84233
ENSG00000268649	0.330475	0.564908	0.178836	1.78443
ENSG00000269220	0.330563	0.538509	0.154779	1.87359
ENSG00000267871	0.331166	0.531745	0.148755	1.90079
ENSG00000241359	0.331265	0.562742	0.176443	1.79479
ENSG00000248256	0.331611	0.551137	0.165548	1.83483
ENSG00000267291	0.331622	0.567907	0.181221	1.77969
ENSG00000279312	0.332094	0.539931	0.1554	1.87596
ENSG00000269888	0.332271	0.660166	0.285154	1.52837
ENSG00000225313	0.332374	0.540406	0.155702	1.87563
ENSG00000261351	0.332472	0.508048	0.129163	1.99835
ENSG00000225982	0.332495	1.40822	0.704678	2.81417
ENSG00000215256	0.332698	1.33964	0.7414	2.4206
ENSG00000235204	0.333254	0.538883	0.154028	1.88534
ENSG00000222041	0.333398	0.809796	0.528109	1.24173
ENSG00000231177	0.333955	0.520534	0.138434	1.95728
ENSG00000248019	0.333966	0.539848	0.154579	1.88535
ENSG00000203993	0.334089	0.681239	0.312637	1.48442
ENSG00000277692	0.334299	0.547973	0.161598	1.85816
ENSG00000205837	0.33431	0.555206	0.168143	1.83328
ENSG00000261092	0.334438	1.47609	0.669438	3.25475
ENSG00000234840	0.334603	0.571774	0.183686	1.77981
ENSG00000267769	0.33484	0.579418	0.191128	1.75655
ENSG00000273368	0.334852	0.563909	0.176027	1.8065
ENSG00000230844	0.335154	0.504999	0.125863	2.0262
ENSG00000234902	0.335235	0.590818	0.202583	1.72308
ENSG00000277170	0.335287	0.543344	0.157099	1.87922
ENSG00000267416	0.335932	0.530891	0.146175	1.92814
ENSG00000267466	0.33683	0.584866	0.195746	1.74751
ENSG00000273183	0.337093	0.530681	0.145547	1.93493
ENSG00000257222	0.33715	0.548987	0.161339	1.86803
ENSG00000255571	0.337681	0.585644	0.196162	1.74845
ENSG00000270977	0.337737	1.66951	0.585469	4.76071
ENSG00000267107	0.338392	0.532599	0.146644	1.93436
ENSG00000260228	0.338397	0.560406	0.171242	1.83398
ENSG00000237015	0.338534	0.569446	0.179741	1.80409
ENSG00000242258	0.338887	0.54074	0.153384	1.90633
ENSG00000256092	0.339047	0.547064	0.158855	1.88398
ENSG00000260911	0.339067	0.556726	0.16756	1.84976
ENSG00000233593	0.339192	0.535297	0.148604	1.92823
ENSG00000272106	0.339764	0.620808	0.233279	1.65211
ENSG00000269976	0.340485	0.584294	0.193545	1.76392
ENSG00000260778	0.340584	0.564307	0.173973	1.83041
ENSG00000222020	0.340923	0.549707	0.160439	1.88344
ENSG00000246022	0.341039	0.605196	0.215239	1.70165
ENSG00000280079	0.341196	0.713346	0.355808	1.43016
ENSG00000272512	0.341277	0.728626	0.379599	1.39857
ENSG00000260461	0.341371	0.570952	0.179973	1.81131
ENSG00000234722	0.341695	0.701081	0.337167	1.45778
ENSG00000250222	0.341706	0.586055	0.194791	1.76322
ENSG00000256271	0.342197	0.570054	0.178753	1.81794
ENSG00000258919	0.342211	0.551441	0.161462	1.88333
ENSG00000267174	0.342508	0.545122	0.155741	1.90803
ENSG00000269609	0.342928	0.546137	0.156461	1.90633
ENSG00000253982	0.343157	0.721508	0.367402	1.4169
ENSG00000273733	0.34409	0.549651	0.159094	1.89898
ENSG00000243766	0.344122	0.644883	0.259882	1.60024
ENSG00000269952	0.344269	0.519745	0.133907	2.01732
ENSG00000257167	0.344586	1.846	0.517776	6.58141
ENSG00000245317	0.344707	0.515203	0.130183	2.03894
ENSG00000278493	0.344903	0.593823	0.201361	1.75121
ENSG00000233355	0.344995	0.552898	0.161625	1.89139
ENSG00000234235	0.345205	0.659884	0.278364	1.56431
ENSG00000225205	0.345603	0.536163	0.146808	1.95814
ENSG00000226067	0.345611	0.499472	0.118026	2.11371
ENSG00000268460	0.345741	0.620942	0.230605	1.67199
ENSG00000270179	0.345747	0.543432	0.152963	1.93065
ENSG00000278626	0.345833	0.719351	0.362666	1.42684
ENSG00000269210	0.345889	0.598447	0.205773	1.74046
ENSG00000225431	0.346261	1.20351	0.818541	1.76952
ENSG00000272275	0.346639	1.38727	0.701621	2.74294
ENSG00000267283	0.34664	0.554379	0.16228	1.89386
ENSG00000234636	0.34717	0.523738	0.135989	2.01708
ENSG00000274444	0.347252	0.585933	0.192204	1.78622
ENSG00000222043	0.347523	0.537776	0.147411	1.96188
ENSG00000272716	0.34784	0.538304	0.147733	1.96145
ENSG00000218416	0.348549	1.23312	0.795659	1.91111
ENSG00000258810	0.348631	0.567836	0.173883	1.85434
ENSG00000241666	0.349556	0.558385	0.164705	1.89305
ENSG00000230747	0.350287	0.548843	0.155851	1.9328
ENSG00000224138	0.350494	0.543845	0.151412	1.95339
ENSG00000277232	0.350556	0.536261	0.144939	1.98412
ENSG00000261596	0.351126	0.537593	0.145832	1.98177
ENSG00000259877	0.351469	0.565033	0.170039	1.87758
ENSG00000273142	0.35147	0.710719	0.346527	1.45767
ENSG00000227540	0.351769	0.529506	0.138886	2.01875
ENSG00000276529	0.352211	1.24788	0.78263	1.98972
ENSG00000232259	0.352627	0.565333	0.169828	1.8819
ENSG00000273270	0.35427	0.515746	0.127058	2.09348
ENSG00000263970	0.354392	0.571094	0.174507	1.86896
ENSG00000182873	0.354967	0.593928	0.196925	1.79129
ENSG00000272170	0.354968	0.553826	0.158347	1.93703
ENSG00000260018	0.355202	0.631528	0.238364	1.67319
ENSG00000279692	0.355443	1.39556	0.688241	2.82979
ENSG00000239911	0.355565	0.603094	0.206284	1.76321
ENSG00000270006	0.35602	0.621385	0.226233	1.70673
ENSG00000276923	0.356105	0.560881	0.164247	1.91533
ENSG00000225173	0.357167	0.566408	0.168904	1.89941
ENSG00000244063	0.357327	0.561887	0.164655	1.91745
ENSG00000237436	0.357344	0.543985	0.148782	1.98895
ENSG00000279108	0.357673	0.592825	0.194568	1.80627
ENSG00000268001	0.357955	0.525213	0.133065	2.07303
ENSG00000254510	0.358209	0.595293	0.196871	1.80003
ENSG00000223485	0.359413	1.18838	0.821593	1.71893
ENSG00000233527	0.35946	0.627733	0.231878	1.69938
ENSG00000271109	0.359712	0.598597	0.19963	1.79492
ENSG00000273402	0.360307	0.563073	0.164489	1.92749
ENSG00000245975	0.360639	0.57168	0.172378	1.89594
ENSG00000224478	0.361001	0.566912	0.167744	1.91595
ENSG00000278600	0.36138	0.542731	0.146099	2.01615
ENSG00000270460	0.361733	0.620077	0.222038	1.73166
ENSG00000257681	0.361743	0.556679	0.158095	1.96016
ENSG00000242611	0.362209	0.585763	0.185387	1.85082
ENSG00000262714	0.362484	0.620965	0.222683	1.73159
ENSG00000177406	0.362794	0.592924	0.192359	1.82762
ENSG00000280128	0.362963	0.669852	0.282528	1.58817
ENSG00000262410	0.3634	0.571134	0.170674	1.91121
ENSG00000236663	0.363693	0.574046	0.173309	1.90139
ENSG00000278730	0.364084	1.19302	0.814946	1.74649
ENSG00000261342	0.36411	0.56968	0.169002	1.9203
ENSG00000262003	0.364186	0.575303	0.174296	1.89891
ENSG00000269886	0.364208	0.560578	0.160576	1.957
ENSG00000215039	0.364636	0.740231	0.386317	1.41837
ENSG00000258314	0.365066	1.18	0.824775	1.68823
ENSG00000265246	0.365858	0.788053	0.470263	1.3206
ENSG00000261357	0.365996	0.636172	0.238618	1.69608
ENSG00000267838	0.366014	0.582514	0.180488	1.88003
ENSG00000204620	0.366049	0.514194	0.121549	2.17522
ENSG00000230316	0.36616	1.32778	0.717934	2.45566
ENSG00000225234	0.366332	0.597577	0.195548	1.82614
ENSG00000269793	0.366344	0.593259	0.191098	1.84175
ENSG00000273186	0.366781	1.75667	0.516781	5.97138
ENSG00000260000	0.36681	0.54148	0.142883	2.05204
ENSG00000221990	0.36712	0.663001	0.271412	1.61957
ENSG00000272977	0.367213	0.566215	0.164459	1.94942
ENSG00000254231	0.367261	0.574848	0.172529	1.91533
ENSG00000231483	0.367396	0.79867	0.489858	1.30216
ENSG00000263786	0.367536	0.557678	0.156584	1.98619
ENSG00000272842	0.367562	0.63978	0.242163	1.69026
ENSG00000198106	0.367616	0.57298	0.170602	1.9244
ENSG00000260329	0.367653	0.546072	0.146422	2.03654
ENSG00000234072	0.368023	0.551	0.150509	2.01716
ENSG00000249641	0.368743	0.707542	0.332756	1.50445
ENSG00000228100	0.369435	0.618855	0.217008	1.76483
ENSG00000248138	0.369698	0.575386	0.171984	1.925
ENSG00000250237	0.36977	0.594842	0.191166	1.85094
ENSG00000183674	0.369828	0.586105	0.18234	1.88395
ENSG00000281469	0.37039	0.56838	0.165108	1.95664
ENSG00000254389	0.370459	1.81175	0.493485	6.65156
ENSG00000272173	0.370474	0.56844	0.165127	1.95682
ENSG00000235351	0.370521	0.590418	0.186337	1.87077
ENSG00000271737	0.370645	0.574923	0.171133	1.93146
ENSG00000261131	0.370665	0.569381	0.165919	1.95393
ENSG00000278126	0.37104	0.528451	0.130644	2.13756
ENSG00000265519	0.371058	1.14996	0.846677	1.56188
ENSG00000251026	0.371463	0.62383	0.221638	1.75585
ENSG00000231764	0.371639	1.64289	0.552848	4.88215
ENSG00000145063	0.371947	1.57134	0.582657	4.2377
ENSG00000273164	0.372056	0.575004	0.170599	1.93805
ENSG00000267852	0.372129	0.563291	0.159709	1.98672
ENSG00000261971	0.372608	0.546002	0.144371	2.06495
ENSG00000271752	0.372645	0.572056	0.167566	1.95295
ENSG00000259755	0.373011	0.583168	0.178038	1.91018
ENSG00000233384	0.373613	1.55615	0.587467	4.12212
ENSG00000237877	0.373615	0.578064	0.172836	1.93338
ENSG00000267571	0.373978	0.567885	0.163121	1.97701
ENSG00000275769	0.374934	0.560569	0.156083	2.01328
ENSG00000278112	0.374972	0.575505	0.169808	1.95047
ENSG00000230074	0.375041	0.589575	0.183463	1.89465
ENSG00000269246	0.375168	0.639393	0.237958	1.71804
ENSG00000280323	0.375248	0.603884	0.198046	1.84137
ENSG00000279443	0.375688	0.575453	0.169449	1.95426
ENSG00000281091	0.375698	0.545568	0.142765	2.08486
ENSG00000275645	0.375904	0.601789	0.195546	1.85199
ENSG00000234405	0.375954	0.568448	0.162798	1.98488
ENSG00000232093	0.376789	1.41289	0.656491	3.04082
ENSG00000260979	0.377128	0.570831	0.164497	1.98087
ENSG00000231160	0.378224	0.575613	0.168499	1.96637
ENSG00000235091	0.378401	0.609895	0.202968	1.83266
ENSG00000261204	0.378758	0.593054	0.185281	1.89827
ENSG00000272767	0.378788	0.563445	0.157045	2.02153
ENSG00000228280	0.379012	0.594706	0.186836	1.89297
ENSG00000267123	0.379526	0.610719	0.203325	1.83439
ENSG00000272462	0.379591	0.555184	0.149405	2.06305
ENSG00000261798	0.380293	0.597969	0.18958	1.8861
ENSG00000267259	0.380555	0.793736	0.473626	1.3302
ENSG00000254760	0.380708	0.571193	0.163296	1.99797
ENSG00000219665	0.380734	0.559511	0.152723	2.0498
ENSG00000258479	0.380819	0.581828	0.173292	1.95349
ENSG00000232104	0.381063	0.570195	0.162223	2.00417
ENSG00000254180	0.381104	0.608858	0.200593	1.84806
ENSG00000260577	0.381355	0.555257	0.148742	2.07279
ENSG00000235586	0.38146	0.566952	0.159086	2.0205
ENSG00000276742	0.381579	0.582332	0.173443	1.95517
ENSG00000247828	0.382135	0.559957	0.152534	2.05562
ENSG00000236772	0.382202	0.585743	0.17648	1.94411
ENSG00000238260	0.382249	0.58668	0.177376	1.94048
ENSG00000272156	0.383366	0.56665	0.158003	2.03219
ENSG00000259298	0.383768	0.564257	0.155676	2.04518
ENSG00000186594	0.384359	1.16246	0.828085	1.63185
ENSG00000274272	0.384403	0.553504	0.145979	2.0987
ENSG00000233621	0.384758	0.776853	0.439595	1.37286
ENSG00000275812	0.385429	0.618231	0.208704	1.83135
ENSG00000233754	0.385633	0.785104	0.454518	1.35614
ENSG00000265778	0.385675	0.562089	0.152941	2.06579
ENSG00000272416	0.386163	0.578747	0.168002	1.99372
ENSG00000275476	0.386263	0.586931	0.175831	1.9592
ENSG00000261270	0.386894	0.566342	0.156229	2.05303
ENSG00000272463	0.38701	0.567605	0.15732	2.0479
ENSG00000255794	0.387083	0.604	0.192687	1.89331
ENSG00000261305	0.387125	0.601956	0.190546	1.90164
ENSG00000270061	0.387162	0.578912	0.167721	1.99819
ENSG00000273373	0.388069	0.64877	0.24288	1.73297
ENSG00000237310	0.388174	0.711258	0.32805	1.54211
ENSG00000272787	0.388206	0.580168	0.168455	1.99813
ENSG00000226706	0.388251	0.584264	0.172356	1.98057
ENSG00000276603	0.388702	0.670262	0.269872	1.66468
ENSG00000243960	0.388807	0.579379	0.167442	2.00475
ENSG00000233392	0.388879	0.592728	0.180376	1.94774
ENSG00000273027	0.388946	0.577918	0.166003	2.01195
ENSG00000206344	0.38896	0.586223	0.173938	1.97574
ENSG00000235890	0.38945	0.649895	0.243564	1.7341
ENSG00000206195	0.389845	0.631108	0.221045	1.80188
ENSG00000253616	0.389946	0.589446	0.176647	1.9669
ENSG00000226747	0.390033	0.594416	0.181539	1.9463
ENSG00000281571	0.390228	0.550303	0.14089	2.14944
ENSG00000271631	0.390316	0.582997	0.170224	1.9967
ENSG00000274987	0.390525	0.585103	0.172156	1.98857
ENSG00000231156	0.390755	0.616625	0.204408	1.86014
ENSG00000267152	0.390839	0.606982	0.194058	1.89854
ENSG00000260135	0.391166	0.59531	0.181921	1.94807
ENSG00000230155	0.391575	0.5827	0.169383	2.00457
ENSG00000267121	0.391731	0.58828	0.174704	1.98091
ENSG00000235245	0.391911	0.569714	0.157142	2.06548
ENSG00000279821	0.392056	0.585374	0.171738	1.99527
ENSG00000258689	0.392617	0.667642	0.264411	1.68581
ENSG00000263080	0.393394	0.577133	0.163328	2.03935
ENSG00000175061	0.393636	1.01598	0.97964	1.05366
ENSG00000226328	0.393931	1.36887	0.665054	2.81754
ENSG00000237773	0.394231	0.582021	0.167563	2.02162
ENSG00000278058	0.394367	0.576488	0.162304	2.04764
ENSG00000275055	0.39474	0.579407	0.164868	2.03624
ENSG00000276570	0.39479	0.560665	0.14788	2.12568
ENSG00000271734	0.395	0.592843	0.177719	1.97763
ENSG00000262049	0.395001	0.572965	0.158779	2.06758
ENSG00000225285	0.395788	0.662671	0.256352	1.71301
ENSG00000281406	0.396747	0.637208	0.224712	1.80691
ENSG00000232874	0.397285	0.591557	0.175416	1.99491
ENSG00000272931	0.397611	0.575936	0.160382	2.06821
ENSG00000275024	0.397882	0.592684	0.176257	1.99297
ENSG00000260083	0.398042	0.546611	0.134684	2.2184
ENSG00000261431	0.398246	0.596497	0.179882	1.97802
ENSG00000280077	0.399352	0.563637	0.148568	2.13833
ENSG00000233006	0.399497	0.601268	0.184125	1.96347
ENSG00000274204	0.40023	0.584951	0.167696	2.0404
ENSG00000278869	0.400514	0.582835	0.165559	2.05181
ENSG00000255120	0.400686	0.621128	0.204569	1.88592
ENSG00000228701	0.400691	0.589112	0.171494	2.0237
ENSG00000245105	0.401019	0.588582	0.170833	2.02787
ENSG00000269892	0.401042	0.585388	0.167752	2.04277
ENSG00000272746	0.40128	0.583041	0.165416	2.05505
ENSG00000272733	0.401336	0.598655	0.180631	1.98409
ENSG00000257698	0.401485	0.676834	0.271933	1.68462
ENSG00000279713	0.401633	0.590911	0.172821	2.02045
ENSG00000257526	0.401667	0.572804	0.155759	2.10649
ENSG00000259004	0.401668	0.585267	0.167358	2.04674
ENSG00000229666	0.402035	0.645391	0.231751	1.79732
ENSG00000246100	0.402152	0.630995	0.21488	1.85292
ENSG00000268621	0.402326	0.912656	0.736907	1.13032
ENSG00000270127	0.402405	0.598663	0.180147	1.98946
ENSG00000281501	0.402522	0.579142	0.16121	2.08055
ENSG00000272121	0.402536	0.601208	0.182658	1.97884
ENSG00000273669	0.402865	0.569945	0.152668	2.12774
ENSG00000273000	0.403192	0.593201	0.174358	2.01819
ENSG00000271851	0.403295	0.565561	0.148596	2.15255
ENSG00000227477	0.403297	0.604525	0.185693	1.96804
ENSG00000273760	0.403298	1.06773	0.91562	1.24511
ENSG00000259376	0.403467	0.597207	0.178202	2.00142
ENSG00000253308	0.403593	0.867565	0.621613	1.21083
ENSG00000242741	0.403962	0.611662	0.192814	1.94037
ENSG00000103472	0.404049	0.581858	0.163077	2.07607
ENSG00000272217	0.404113	0.594836	0.175551	2.01554
ENSG00000257242	0.404171	0.58778	0.168647	2.04857
ENSG00000273619	0.404359	0.73314	0.353437	1.52076
ENSG00000263753	0.404714	1.42221	0.621092	3.25665
ENSG00000240219	0.404742	0.603119	0.18358	1.98144
ENSG00000237149	0.404841	1.66782	0.500562	5.557
ENSG00000223774	0.404895	0.59986	0.180206	1.99679
ENSG00000258216	0.40508	0.599589	0.179847	1.99896
ENSG00000264016	0.405217	0.609872	0.190339	1.95412
ENSG00000273328	0.405795	1.51793	0.567444	4.0605
ENSG00000262979	0.405838	1.55117	0.550945	4.36725
ENSG00000272148	0.406018	0.581439	0.161815	2.08924
ENSG00000234263	0.406023	0.594693	0.174539	2.02625
ENSG00000235488	0.406549	0.594662	0.174268	2.02918
ENSG00000225408	0.406566	0.597846	0.177418	2.01457
ENSG00000273026	0.407239	0.551393	0.134907	2.25365
ENSG00000214922	0.407427	0.612801	0.192373	1.95207
ENSG00000260777	0.407657	0.661878	0.249202	1.75794
ENSG00000132204	0.407661	0.620081	0.200061	1.92192
ENSG00000196167	0.407799	0.863421	0.609835	1.22245
ENSG00000245954	0.407993	0.594559	0.173509	2.03736
ENSG00000237080	0.408004	0.595839	0.174765	2.03143
ENSG00000255153	0.408426	0.584726	0.163838	2.08685
ENSG00000237978	0.40912	0.660551	0.246765	1.76819
ENSG00000274447	0.409383	0.603961	0.182278	2.00116
ENSG00000272100	0.409487	0.592524	0.170839	2.05506
ENSG00000255045	0.409607	0.624769	0.20425	1.91106
ENSG00000237797	0.409727	0.590696	0.168958	2.06514
ENSG00000267397	0.410144	0.639177	0.220328	1.85426
ENSG00000275894	0.410158	0.610606	0.188771	1.97509
ENSG00000258815	0.410458	0.700057	0.299475	1.63646
ENSG00000258944	0.41049	0.595018	0.172821	2.04863
ENSG00000226562	0.410684	0.629671	0.209183	1.8954
ENSG00000229664	0.410769	0.614769	0.192864	1.95962
ENSG00000268355	0.410845	0.595003	0.172644	2.05062
ENSG00000231365	0.411067	0.542647	0.126334	2.33086
ENSG00000235954	0.411131	0.562708	0.142821	2.21704
ENSG00000236915	0.411514	0.603615	0.180933	2.01373
ENSG00000277687	0.411538	0.590259	0.167719	2.07732
ENSG00000260910	0.411797	0.61455	0.192141	1.9656
ENSG00000258414	0.411876	0.617283	0.195014	1.95391
ENSG00000272369	0.412015	0.65387	0.236957	1.80432
ENSG00000184441	0.412104	0.606824	0.183935	2.00199
ENSG00000263164	0.412278	0.593835	0.170848	2.06405
ENSG00000214546	0.412335	0.663416	0.24872	1.76954
ENSG00000261286	0.412518	0.594159	0.171055	2.06381
ENSG00000240350	0.41295	0.585274	0.162341	2.11004
ENSG00000247271	0.413052	0.767067	0.406508	1.44743
ENSG00000278993	0.413073	0.568268	0.146828	2.19936
ENSG00000273388	0.413302	1.6764	0.486208	5.78008
ENSG00000271344	0.413343	0.60991	0.186539	1.99417
ENSG00000241479	0.413406	0.606488	0.182978	2.01023
ENSG00000279384	0.413465	0.583108	0.160082	2.124
ENSG00000236859	0.413521	0.586482	0.163226	2.10728
ENSG00000261220	0.413536	0.706468	0.307167	1.62484
ENSG00000273369	0.413644	0.587796	0.164416	2.1014
ENSG00000277299	0.413718	0.595152	0.171478	2.0656
ENSG00000267390	0.413783	1.81908	0.43318	7.63896
ENSG00000251301	0.413832	0.610103	0.186507	1.99577
ENSG00000224418	0.413927	0.572864	0.15053	2.18011
ENSG00000234753	0.414005	0.601639	0.17778	2.03606
ENSG00000271788	0.414036	0.593325	0.169552	2.07627
ENSG00000229642	0.414143	1.3499	0.657003	2.77355
ENSG00000228251	0.414255	0.579435	0.156336	2.14758
ENSG00000236305	0.414548	0.619631	0.196248	1.95642
ENSG00000259225	0.414695	0.597663	0.1735	2.0588
ENSG00000261175	0.414904	1.60241	0.515819	4.97796
ENSG00000231607	0.415242	0.572195	0.149369	2.19194
ENSG00000258325	0.415889	0.588897	0.164454	2.10879
ENSG00000272911	0.416333	0.601849	0.176909	2.04751
ENSG00000230266	0.416707	0.596949	0.171872	2.07334
ENSG00000267089	0.416776	0.611362	0.186421	2.00495
ENSG00000277715	0.41718	0.595488	0.170224	2.08318
ENSG00000255310	0.417187	0.621191	0.196652	1.96224
ENSG00000271730	0.417357	0.60294	0.177528	2.04777
ENSG00000280195	0.417539	0.575316	0.151165	2.18959
ENSG00000236924	0.417595	0.632676	0.209149	1.91385
ENSG00000203362	0.417819	0.569034	0.145478	2.22576
ENSG00000179523	0.41782	0.557874	0.135952	2.28922
ENSG00000256001	0.417927	0.609501	0.183946	2.01957
ENSG00000229160	0.418462	0.612614	0.186924	2.00775
ENSG00000280109	0.418484	0.626093	0.201368	1.94665
ENSG00000248508	0.418897	0.571103	0.146833	2.22129
ENSG00000253824	0.419112	0.643239	0.220557	1.87596
ENSG00000273203	0.419587	0.608324	0.18195	2.03385
ENSG00000204584	0.41969	0.609705	0.183322	2.02781
ENSG00000197536	0.419944	0.572882	0.147954	2.21822
ENSG00000272660	0.419961	0.586757	0.160604	2.14368
ENSG00000259618	0.420504	0.600838	0.173963	2.0752
ENSG00000267395	0.420542	0.587243	0.1608	2.14461
ENSG00000273565	0.420583	0.605192	0.178291	2.05426
ENSG00000251307	0.421029	0.600787	0.173668	2.07836
ENSG00000276846	0.421128	0.621572	0.195147	1.97979
ENSG00000256742	0.421203	0.586925	0.160205	2.15025
ENSG00000278784	0.421562	0.576789	0.150739	2.20703
ENSG00000224184	0.421627	0.607498	0.180142	2.04868
ENSG00000240591	0.421779	0.604082	0.176612	2.0662
ENSG00000276259	0.421914	0.619748	0.192806	1.9921
ENSG00000269894	0.422138	0.6193	0.192218	1.9953
ENSG00000267193	0.422238	0.712478	0.311324	1.63054
ENSG00000260806	0.422296	0.592436	0.164938	2.12796
ENSG00000274929	0.422387	0.605516	0.177772	2.06246
ENSG00000254670	0.422531	0.602465	0.17464	2.07835
ENSG00000259088	0.422567	0.590629	0.16309	2.13896
ENSG00000274422	0.423211	0.603236	0.175093	2.07828
ENSG00000279031	0.423498	0.598584	0.17035	2.10333
ENSG00000257556	0.423696	0.64735	0.223076	1.87856
ENSG00000270039	0.424138	0.58519	0.157274	2.17739
ENSG00000274191	0.424251	0.597626	0.169065	2.11255
ENSG00000228412	0.424701	0.638922	0.212708	1.91916
ENSG00000272720	0.42505	0.686024	0.27178	1.73165
ENSG00000261485	0.425274	0.594972	0.166019	2.13224
ENSG00000266983	0.425377	0.594314	0.165337	2.1363
ENSG00000279923	0.425601	0.597432	0.168254	2.12135
ENSG00000203497	0.425698	0.596086	0.166902	2.12891
ENSG00000235033	0.425768	0.61245	0.183265	2.04673
ENSG00000277453	0.425935	0.609416	0.180064	2.06254
ENSG00000269947	0.426022	0.598071	0.168683	2.12048
ENSG00000272420	0.426039	0.601558	0.172104	2.10263
ENSG00000250685	0.426196	0.613517	0.184168	2.04381
ENSG00000234546	0.426254	0.711312	0.30734	1.64627
ENSG00000269191	0.426561	0.602013	0.172312	2.10328
ENSG00000264107	0.426596	0.602102	0.172384	2.10302
ENSG00000241720	0.427155	0.839733	0.545636	1.29235
ENSG00000274677	0.427205	0.575796	0.147397	2.24931
ENSG00000269386	0.427271	0.688422	0.273866	1.7305
ENSG00000245164	0.42783	0.606364	0.176068	2.08827
ENSG00000257557	0.427849	0.59623	0.166053	2.14083
ENSG00000257605	0.428229	0.572508	0.144057	2.27525
ENSG00000231106	0.428303	0.813546	0.488238	1.3556
ENSG00000246523	0.428383	0.60443	0.173866	2.10124
ENSG00000268555	0.42844	0.626626	0.197051	1.99268
ENSG00000237352	0.428509	0.612952	0.182474	2.05898
ENSG00000278668	0.428512	0.613839	0.183392	2.05461
ENSG00000272182	0.428569	0.593531	0.163128	2.15952
ENSG00000238039	0.428839	0.635502	0.20672	1.95366
ENSG00000279197	0.428848	0.611448	0.180761	2.06831
ENSG00000234327	0.429165	0.625626	0.195603	2.00103
ENSG00000280206	0.42976	0.90629	0.709896	1.15702
ENSG00000254024	0.430113	0.918847	0.74462	1.13384
ENSG00000224592	0.430136	0.621595	0.190779	2.02528
ENSG00000242078	0.430223	0.627128	0.196718	1.99925
ENSG00000267317	0.430421	1.20714	0.756012	1.92745
ENSG00000259792	0.430671	0.633349	0.203378	1.97234
ENSG00000281103	0.431092	0.600051	0.168271	2.13976
ENSG00000271966	0.43132	0.60497	0.173027	2.11521
ENSG00000267711	0.431563	0.615089	0.183224	2.06487
ENSG00000273344	0.431606	1.26647	0.702925	2.28183
ENSG00000265148	0.431713	0.604147	0.172022	2.12178
ENSG00000232912	0.431935	0.609172	0.176966	2.09696
ENSG00000253633	0.432069	0.609478	0.177214	2.09613
ENSG00000273102	0.432231	0.614892	0.182698	2.06949
ENSG00000268938	0.432234	0.627265	0.195873	2.00876
ENSG00000276007	0.432525	0.630633	0.199429	1.99419
ENSG00000165511	0.432592	1.71959	0.444066	6.65886
ENSG00000265678	0.432612	0.605207	0.172656	2.12142
ENSG00000259883	0.432811	0.633595	0.20258	1.98165
ENSG00000257497	0.432906	0.605201	0.172512	2.12315
ENSG00000275580	0.432914	0.609024	0.176351	2.10325
ENSG00000233912	0.432991	0.599292	0.166649	2.15513
ENSG00000223947	0.432997	0.630436	0.198976	1.99748
ENSG00000256576	0.433119	0.588264	0.156104	2.21682
ENSG00000245017	0.433303	0.60873	0.175869	2.10698
ENSG00000250889	0.433826	0.64311	0.212906	1.9426
ENSG00000275409	0.433962	0.609704	0.176542	2.10567
ENSG00000260583	0.434416	0.610965	0.177609	2.10169
ENSG00000272282	0.434634	0.607947	0.174447	2.11869
ENSG00000233358	0.434858	0.619831	0.186598	2.05892
ENSG00000276980	0.434891	0.641689	0.210717	1.95411
ENSG00000272123	0.434975	0.604189	0.170532	2.14061
ENSG00000225793	0.435056	0.608959	0.175267	2.11581
ENSG00000261490	0.435348	0.600306	0.166543	2.16381
ENSG00000224875	0.435605	0.607033	0.173069	2.12914
ENSG00000260698	0.435613	0.628161	0.195174	2.02171
ENSG00000274383	0.435711	0.781334	0.420119	1.45312
ENSG00000228952	0.435715	0.790282	0.43727	1.42828
ENSG00000266473	0.436023	0.604271	0.170121	2.14637
ENSG00000278389	0.436045	0.705673	0.293519	1.69657
ENSG00000260948	0.436155	0.615438	0.181372	2.08833
ENSG00000230928	0.436298	0.625634	0.192091	2.03767
ENSG00000265845	0.436375	0.618529	0.184489	2.07372
ENSG00000261465	0.436421	0.613209	0.178944	2.10135
ENSG00000240211	0.436723	0.618125	0.183896	2.07769
ENSG00000223956	0.436912	0.672415	0.247224	1.82887
ENSG00000258471	0.436935	0.616379	0.181971	2.08782
ENSG00000273424	0.437052	0.619024	0.184678	2.07491
ENSG00000272650	0.437196	0.608923	0.174213	2.12835
ENSG00000248538	0.437199	0.698395	0.282369	1.72737
ENSG00000234028	0.437434	0.592025	0.157663	2.22306
ENSG00000189223	0.437576	0.686376	0.265411	1.77503
ENSG00000241770	0.437805	0.607597	0.172592	2.139
ENSG00000272758	0.437938	0.601657	0.166653	2.17212
ENSG00000263280	0.437968	0.609512	0.17444	2.1297
ENSG00000237208	0.43823	0.628871	0.194648	2.03177
ENSG00000250616	0.438379	1.18593	0.770454	1.82547
ENSG00000223891	0.438676	0.865385	0.600201	1.24774
ENSG00000203709	0.43876	0.66753	0.239968	1.8569
ENSG00000231249	0.438881	0.616624	0.181283	2.09741
ENSG00000267342	0.439097	0.612388	0.176819	2.12092
ENSG00000248367	0.439128	0.690605	0.27036	1.76407
ENSG00000275097	0.439157	0.613266	0.177687	2.11662
ENSG00000234779	0.439183	0.599098	0.16359	2.19401
ENSG00000272146	0.439347	0.610956	0.175243	2.13
ENSG00000267015	0.439577	0.704587	0.28995	1.71217
ENSG00000230289	0.439803	0.612111	0.176197	2.12648
ENSG00000257453	0.439912	0.617048	0.181223	2.10099
ENSG00000272810	0.439916	0.61918	0.183446	2.0899
ENSG00000259577	0.440188	0.599972	0.163966	2.19536
ENSG00000276174	0.440315	0.612125	0.175966	2.12937
ENSG00000230138	0.440527	0.617455	0.181347	2.10232
ENSG00000268189	0.440743	0.634527	0.199626	2.01689
ENSG00000237232	0.440882	0.62224	0.186198	2.07941
ENSG00000273035	0.440965	0.610907	0.174419	2.13972
ENSG00000263325	0.441057	0.669378	0.241085	1.85854
ENSG00000232934	0.441262	0.615459	0.178925	2.11704
ENSG00000281491	0.441468	0.625682	0.189583	2.06494
ENSG00000280176	0.441593	0.629044	0.193158	2.04856
ENSG00000276791	0.441626	0.601778	0.165049	2.19412
ENSG00000273464	0.441646	0.604708	0.167907	2.17782
ENSG00000265474	0.441813	0.62105	0.184484	2.09072
ENSG00000259605	0.441843	0.625286	0.188972	2.069
ENSG00000267265	0.442046	1.62345	0.471964	5.58432
ENSG00000229393	0.442067	0.64108	0.206347	1.99171
ENSG00000258633	0.442112	0.6295	0.193395	2.04901
ENSG00000255145	0.442177	0.628002	0.191735	2.05694
ENSG00000228288	0.442242	1.13621	0.820355	1.57368
ENSG00000261211	0.442276	0.613629	0.176557	2.13269
ENSG00000261604	0.44247	0.622681	0.185885	2.08587
ENSG00000250988	0.442572	0.587901	0.151513	2.28117
ENSG00000277423	0.442923	0.606368	0.168944	2.17636
ENSG00000227053	0.442956	0.690455	0.268029	1.77865
ENSG00000229152	0.443086	1.16385	0.789777	1.7151
ENSG00000261644	0.443148	0.609649	0.172108	2.15953
ENSG00000232229	0.443446	0.669849	0.240397	1.86649
ENSG00000272853	0.444037	0.580982	0.144627	2.33387
ENSG00000236377	0.444092	0.621399	0.183732	2.10163
ENSG00000229228	0.444436	0.624378	0.186718	2.0879
ENSG00000273473	0.444643	0.618331	0.180254	2.12109
ENSG00000255237	0.444714	0.613274	0.17502	2.14893
ENSG00000233058	0.444744	0.605362	0.16709	2.19321
ENSG00000279204	0.445284	0.618577	0.180197	2.12344
ENSG00000253641	0.445462	0.633248	0.195824	2.04777
ENSG00000223374	0.445481	0.620035	0.18162	2.11675
ENSG00000269019	0.445488	0.608503	0.169846	2.18007
ENSG00000272386	0.445538	0.618155	0.179634	2.12719
ENSG00000272788	0.445963	0.624853	0.186468	2.09388
ENSG00000224387	0.446185	0.640373	0.20343	2.01581
ENSG00000260886	0.44623	0.634192	0.196479	2.04703
ENSG00000269906	0.446334	0.581065	0.143686	2.34982
ENSG00000267279	0.446589	0.646148	0.209852	1.98953
ENSG00000268798	0.446692	0.611633	0.172406	2.16984
ENSG00000273702	0.446857	0.633015	0.194862	2.05636
ENSG00000253214	0.446872	0.622096	0.183098	2.11364
ENSG00000253395	0.447097	1.61148	0.470975	5.51381
ENSG00000204832	0.44711	1.20169	0.748314	1.92974
ENSG00000267260	0.447153	0.67111	0.240001	1.87662
ENSG00000227192	0.448047	0.627285	0.188033	2.09265
ENSG00000273253	0.448123	0.627681	0.188421	2.09097
ENSG00000260051	0.448136	0.606068	0.166179	2.21038
ENSG00000258676	0.448205	0.654553	0.218922	1.95704
ENSG00000277999	0.448907	0.621664	0.181642	2.12763
ENSG00000272800	0.44936	0.609261	0.168753	2.19966
ENSG00000275202	0.449532	1.33774	0.629266	2.84384
ENSG00000272255	0.449551	0.632057	0.192451	2.07583
ENSG00000248571	0.449895	0.624343	0.183976	2.11878
ENSG00000268471	0.450077	0.589866	0.14992	2.32085
ENSG00000229498	0.450168	0.626411	0.186039	2.10918
ENSG00000275512	0.45023	0.765268	0.382127	1.53256
ENSG00000263843	0.450267	0.577748	0.139057	2.40041
ENSG00000229278	0.45029	0.639306	0.200118	2.04235
ENSG00000225548	0.450292	0.892752	0.664993	1.19852
ENSG00000280420	0.450596	0.625575	0.184935	2.11612
ENSG00000256234	0.450654	1.13629	0.815285	1.58369
ENSG00000234665	0.450848	0.626698	0.186007	2.11148
ENSG00000236740	0.451018	0.654924	0.217879	1.96864
ENSG00000205959	0.451438	0.621762	0.180497	2.1418
ENSG00000269924	0.451656	0.633776	0.19327	2.0783
ENSG00000272144	0.451867	0.624873	0.183558	2.12721
ENSG00000279845	0.451908	0.621162	0.179638	2.14789
ENSG00000264235	0.451933	0.609601	0.16786	2.21382
ENSG00000253392	0.452009	0.643252	0.203706	2.03123
ENSG00000185837	0.452058	0.639274	0.199175	2.05182
ENSG00000257817	0.452166	0.644842	0.205447	2.02399
ENSG00000269392	0.452474	0.626016	0.184469	2.12446
ENSG00000273162	0.452549	0.598107	0.15644	2.2867
ENSG00000261116	0.452551	0.901856	0.68878	1.18085
ENSG00000273353	0.452773	0.620916	0.178955	2.15437
ENSG00000188004	0.452834	1.51401	0.51267	4.47116
ENSG00000227726	0.453147	0.618555	0.176327	2.16989
ENSG00000249492	0.453251	0.601243	0.159092	2.27222
ENSG00000235016	0.453317	0.621427	0.179219	2.15474
ENSG00000273265	0.453355	0.57451	0.134938	2.44603
ENSG00000253352	0.453392	1.04697	0.928594	1.18043
ENSG00000276115	0.453513	0.610557	0.168054	2.21822
ENSG00000231217	0.453628	0.638866	0.19791	2.06229
ENSG00000231507	0.453662	0.625373	0.183195	2.13484
ENSG00000270083	0.453753	0.606717	0.16415	2.24249
ENSG00000257042	0.453762	0.677459	0.244588	1.87642
ENSG00000236081	0.453817	0.779273	0.40578	1.49654
ENSG00000261094	0.453887	0.605161	0.162569	2.2527
ENSG00000266850	0.454101	0.630838	0.188828	2.10751
ENSG00000235078	0.454109	0.615108	0.172336	2.19546
ENSG00000279954	0.454319	0.641067	0.20003	2.05452
ENSG00000271833	0.454336	0.678665	0.245849	1.87345
ENSG00000263033	0.454337	0.624514	0.181951	2.14354
ENSG00000273181	0.454344	0.622247	0.179567	2.15625
ENSG00000263011	0.454501	0.627109	0.18462	2.13014
ENSG00000269102	0.454859	0.624597	0.181779	2.14614
ENSG00000277744	0.454875	0.67401	0.239504	1.89679
ENSG00000235904	0.454953	0.618114	0.17499	2.18336
ENSG00000256139	0.454994	0.620458	0.177386	2.17023
ENSG00000225377	0.455029	1.59763	0.467349	5.46148
ENSG00000279884	0.455161	0.640213	0.198634	2.06346
ENSG00000228775	0.455169	0.613065	0.169761	2.21398
ENSG00000249685	0.455207	0.602178	0.15907	2.27962
ENSG00000272440	0.455339	0.71842	0.30152	1.71175
ENSG00000250131	0.455428	0.629043	0.186223	2.12484
ENSG00000225880	0.455691	0.587457	0.145202	2.37672
ENSG00000268047	0.455722	0.624489	0.181235	2.15182
ENSG00000245849	0.455783	0.655511	0.216051	1.98885
ENSG00000229980	0.455963	0.601107	0.157692	2.29135
ENSG00000245532	0.45601	0.963466	0.873651	1.06252
ENSG00000273387	0.456023	0.623598	0.180149	2.15862
ENSG00000204949	0.456381	1.09255	0.865539	1.37909
ENSG00000259038	0.456455	0.792169	0.429059	1.46258
ENSG00000236017	0.456518	0.82309	0.49304	1.37408
ENSG00000270104	0.456652	0.627341	0.18379	2.14134
ENSG00000277851	0.456862	0.627408	0.183756	2.1422
ENSG00000232442	0.457095	0.853626	0.56249	1.29545
ENSG00000256694	0.457232	0.636429	0.193352	2.09485
ENSG00000278910	0.457379	0.62987	0.18613	2.13151
ENSG00000255100	0.457474	0.670279	0.233314	1.92562
ENSG00000249042	0.457638	1.20358	0.738103	1.9626
ENSG00000271936	0.457756	0.628861	0.184857	2.13931
ENSG00000253217	0.457879	1.49183	0.51887	4.28925
ENSG00000255135	0.458042	0.863527	0.586095	1.27228
ENSG00000269125	0.458051	0.653782	0.212787	2.00872
ENSG00000246731	0.458052	0.622677	0.17818	2.17604
ENSG00000280339	0.458254	0.628606	0.184335	2.14363
ENSG00000271880	0.458438	0.644948	0.202301	2.05613
ENSG00000261173	0.458443	0.622509	0.177811	2.17938
ENSG00000278383	0.458635	1.61246	0.45577	5.70472
ENSG00000260183	0.458652	0.636603	0.192817	2.10181
ENSG00000269946	0.458655	0.688108	0.25603	1.84936
ENSG00000233214	0.458791	0.651236	0.209394	2.02541
ENSG00000273450	0.459093	0.624722	0.179801	2.17061
ENSG00000228495	0.459185	0.632053	0.18757	2.12982
ENSG00000249001	0.459221	0.662472	0.222637	1.97124
ENSG00000263327	0.459315	0.624572	0.179533	2.1728
ENSG00000249096	0.459393	0.628428	0.183571	2.15133
ENSG00000255568	0.459997	1.5415	0.489083	4.85853
ENSG00000255968	0.460327	0.628823	0.183522	2.15461
ENSG00000270426	0.460341	0.624304	0.178741	2.18056
ENSG00000273240	0.460443	0.631283	0.186101	2.14141
ENSG00000260121	0.460657	0.618225	0.172306	2.21815
ENSG00000250971	0.460715	0.670059	0.23126	1.94145
ENSG00000231324	0.460943	0.639037	0.194335	2.10136
ENSG00000269836	0.461071	0.628662	0.182975	2.15994
ENSG00000254204	0.461178	0.631147	0.185582	2.14647
ENSG00000253559	0.461286	0.61983	0.173637	2.21259
ENSG00000225518	0.461595	0.618392	0.172015	2.2231
ENSG00000248275	0.461655	0.803049	0.44783	1.44003
ENSG00000261168	0.461707	0.647256	0.203236	2.06135
ENSG00000281332	0.461765	1.66358	0.428905	6.45247
ENSG00000279691	0.461939	0.61907	0.172538	2.22123
ENSG00000267637	0.462063	0.632989	0.187121	2.14126
ENSG00000276957	0.46209	0.6279	0.181653	2.1704
ENSG00000259762	0.462134	0.629983	0.183849	2.15872
ENSG00000272279	0.462163	0.639944	0.194715	2.10321
ENSG00000271551	0.462206	0.622195	0.175619	2.20435
ENSG00000277597	0.462234	0.629598	0.183387	2.16151
ENSG00000226699	0.462467	0.661162	0.219281	1.99349
ENSG00000279781	0.462567	0.631595	0.185359	2.1521
ENSG00000267366	0.46286	0.631098	0.184677	2.15666
ENSG00000270175	0.463158	0.653896	0.210204	2.03412
ENSG00000280212	0.463166	0.641292	0.195702	2.10143
ENSG00000276691	0.463426	0.626142	0.179125	2.18871
ENSG00000261338	0.46348	0.638434	0.192357	2.11896
ENSG00000203392	0.463583	0.636115	0.18975	2.1325
ENSG00000256124	0.463717	0.631158	0.184305	2.16141
ENSG00000272973	0.463862	0.619484	0.172013	2.23099
ENSG00000266541	0.464108	0.64014	0.193927	2.11306
ENSG00000240875	0.464378	0.623999	0.176409	2.20722
ENSG00000272343	0.464515	0.646569	0.200971	2.08016
ENSG00000262477	0.464727	0.626932	0.179304	2.19205
ENSG00000224903	0.464897	0.632049	0.184663	2.16332
ENSG00000231646	0.465067	0.644229	0.198019	2.09591
ENSG00000270062	0.465324	0.595168	0.147796	2.39671
ENSG00000235529	0.465327	0.642772	0.196239	2.10537
ENSG00000161149	0.465444	0.638399	0.191304	2.13039
ENSG00000272056	0.465507	0.633035	0.185415	2.16128
ENSG00000281920	0.465578	0.636479	0.189124	2.14201
ENSG00000279758	0.465845	0.639012	0.191774	2.12925
ENSG00000274536	0.466276	0.654557	0.209317	2.04687
ENSG00000265222	0.466308	0.630995	0.182816	2.1779
ENSG00000236213	0.466391	0.629851	0.181553	2.1851
ENSG00000276968	0.466425	0.640473	0.193095	2.12437
ENSG00000272872	0.466521	0.685764	0.248431	1.89297
ENSG00000229431	0.466556	0.62107	0.172303	2.23866
ENSG00000279569	0.466559	0.640289	0.19282	2.12617
ENSG00000278341	0.466723	0.618382	0.169484	2.25624
ENSG00000276131	0.466779	0.626354	0.177666	2.20819
ENSG00000280239	0.466814	0.632616	0.184297	2.17151
ENSG00000278462	0.466829	0.629467	0.180923	2.19004
ENSG00000226508	0.467058	0.64022	0.192485	2.12942
ENSG00000267130	0.467082	0.636736	0.188631	2.14935
ENSG00000204709	0.467247	0.636883	0.188706	2.14947
ENSG00000258168	0.467263	0.638218	0.190165	2.14195
ENSG00000265458	0.467531	1.77246	0.378413	8.30206
ENSG00000232638	0.467584	0.762298	0.366507	1.5855
ENSG00000265750	0.467614	0.635933	0.18748	2.15709
ENSG00000175147	0.467857	0.692092	0.256236	1.86934
ENSG00000277938	0.467885	0.643327	0.195527	2.11669
ENSG00000261118	0.468084	0.636548	0.187909	2.15633
ENSG00000267801	0.468163	0.619489	0.169896	2.25883
ENSG00000269843	0.46852	0.670297	0.227262	1.977
ENSG00000280916	0.468773	0.636232	0.187209	2.16224
ENSG00000233308	0.468823	0.635632	0.18653	2.16602
ENSG00000223799	0.469091	0.606374	0.156516	2.34922
ENSG00000232855	0.469213	0.679143	0.238181	1.93649
ENSG00000246640	0.469266	0.624465	0.174451	2.23534
ENSG00000247556	0.469391	1.19284	0.739795	1.92333
ENSG00000248489	0.469405	0.603731	0.153852	2.3691
ENSG00000212694	0.46941	0.749299	0.342821	1.63773
ENSG00000245812	0.469816	0.636901	0.187401	2.16457
ENSG00000238005	0.469876	0.627389	0.177191	2.22142
ENSG00000228470	0.469943	0.6348	0.185052	2.17761
ENSG00000227676	0.470121	0.640002	0.190651	2.14844
ENSG00000272370	0.470175	0.618098	0.167497	2.28091
ENSG00000231081	0.470198	0.640695	0.191379	2.1449
ENSG00000234428	0.470318	0.639047	0.189495	2.1551
ENSG00000258451	0.470405	0.652264	0.204421	2.08123
ENSG00000233509	0.470538	0.629943	0.179547	2.21016
ENSG00000226808	0.470692	0.683775	0.243423	1.92072
ENSG00000258920	0.470791	0.675456	0.23254	1.96199
ENSG00000273064	0.470921	0.628015	0.17732	2.22424
ENSG00000248388	0.471141	0.63948	0.189545	2.15746
ENSG00000203721	0.471169	0.641415	0.191673	2.14644
ENSG00000273987	0.471191	0.636947	0.186742	2.17253
ENSG00000229484	0.471454	0.644839	0.195356	2.12851
ENSG00000264080	0.471612	0.633216	0.182488	2.19719
ENSG00000272112	0.471667	0.640114	0.189971	2.15689
ENSG00000181097	0.471712	0.626066	0.174885	2.24124
ENSG00000276517	0.471857	0.627074	0.175862	2.23596
ENSG00000223749	0.472288	0.689417	0.25006	1.90073
ENSG00000272752	0.472298	0.63084	0.179603	2.21577
ENSG00000225075	0.472533	0.627359	0.175819	2.23855
ENSG00000261600	0.472613	0.661424	0.214089	2.04346
ENSG00000255020	0.472667	0.677432	0.234026	1.96095
ENSG00000224043	0.472694	0.60416	0.152699	2.39038
ENSG00000260545	0.472786	0.639802	0.189044	2.16535
ENSG00000227674	0.473047	0.664109	0.217109	2.03142
ENSG00000276292	0.473204	0.631225	0.17955	2.21913
ENSG00000273493	0.47333	0.631927	0.180232	2.21565
ENSG00000260992	0.47347	1.45316	0.523027	4.0374
ENSG00000224397	0.473597	0.653796	0.204497	2.09024
ENSG00000270562	0.473704	0.637443	0.185982	2.1848
ENSG00000234614	0.473732	1.16954	0.76198	1.79508
ENSG00000174171	0.473851	0.641438	0.190297	2.16211
ENSG00000237248	0.473926	0.708685	0.276151	1.81869
ENSG00000258474	0.473937	0.63875	0.187289	2.17845
ENSG00000273384	0.474018	0.632515	0.180507	2.2164
ENSG00000273466	0.474135	0.614388	0.161861	2.33208
ENSG00000258101	0.474438	0.627426	0.174926	2.25046
ENSG00000260306	0.474459	0.637367	0.185508	2.18986
ENSG00000167912	0.474476	0.666171	0.218849	2.02781
ENSG00000261366	0.474589	0.631466	0.179098	2.22642
ENSG00000267074	0.474602	0.630572	0.178145	2.23201
ENSG00000273361	0.474876	0.63725	0.185165	2.19311
ENSG00000270755	0.474977	0.632991	0.180523	2.21954
ENSG00000258137	0.475039	0.65112	0.200618	2.11326
ENSG00000241158	0.475112	0.654194	0.204148	2.09637
ENSG00000269985	0.475293	0.651177	0.200548	2.11436
ENSG00000275191	0.475545	0.631834	0.179001	2.23024
ENSG00000276454	0.47555	0.641999	0.190029	2.16894
ENSG00000224409	0.475564	0.65052	0.199646	2.11963
ENSG00000230149	0.47569	0.610142	0.156968	2.37165
ENSG00000235621	0.475701	0.638678	0.186293	2.18961
ENSG00000273399	0.476197	0.645315	0.193392	2.15331
ENSG00000273038	0.476288	1.33894	0.599735	2.98925
ENSG00000228393	0.476364	0.686233	0.243455	1.9343
ENSG00000256582	0.47642	0.640831	0.188282	2.18111
ENSG00000254364	0.476428	0.664433	0.215647	2.0472
ENSG00000271398	0.476678	0.643636	0.191258	2.16602
ENSG00000229214	0.476745	0.625787	0.17206	2.276
ENSG00000269902	0.477365	0.648852	0.196775	2.13954
ENSG00000188242	0.477376	1.16427	0.765329	1.77116
ENSG00000257924	0.477443	0.635715	0.182175	2.21838
ENSG00000258302	0.477494	0.638118	0.18475	2.20403
ENSG00000272426	0.47756	0.643021	0.190109	2.17495
ENSG00000250091	0.477737	0.632775	0.178877	2.23843
ENSG00000264304	0.478037	0.642047	0.188777	2.18365
ENSG00000277840	0.478141	0.663575	0.213662	2.06088
ENSG00000227400	0.478198	0.655161	0.203613	2.1081
ENSG00000275560	0.478288	0.603445	0.149376	2.43778
ENSG00000224269	0.478391	0.647551	0.194751	2.15312
ENSG00000261707	0.478543	0.644802	0.191576	2.17026
ENSG00000279314	0.47886	0.675474	0.228037	2.00084
ENSG00000249464	0.479118	0.645891	0.192492	2.16723
ENSG00000232931	0.479177	0.834769	0.5062	1.37661
ENSG00000241657	0.479314	0.64338	0.189584	2.1834
ENSG00000254427	0.479419	0.645266	0.191632	2.17275
ENSG00000219159	0.479485	0.655694	0.203539	2.11229
ENSG00000268947	0.479497	0.624739	0.169597	2.30133
ENSG00000183242	0.47952	0.64605	0.192458	2.16868
ENSG00000215241	0.479578	0.624455	0.169266	2.30374
ENSG00000230212	0.479876	0.650476	0.197288	2.14468
ENSG00000274373	0.480242	1.52432	0.472899	4.9134
ENSG00000228315	0.48032	0.643168	0.188818	2.19081
ENSG00000233056	0.480352	1.03497	0.940748	1.13862
ENSG00000243368	0.480491	0.654245	0.201305	2.12631
ENSG00000260630	0.480618	0.627901	0.172289	2.28837
ENSG00000205853	0.480728	0.644815	0.190435	2.18335
ENSG00000176659	0.480759	0.703682	0.264923	1.86911
ENSG00000251152	0.480799	0.649721	0.195932	2.15451
ENSG00000233547	0.480847	0.647155	0.192997	2.17003
ENSG00000270557	0.480927	0.646	0.191655	2.17743
ENSG00000271218	0.480993	0.664564	0.213288	2.07065
ENSG00000260941	0.481158	0.648866	0.194767	2.1617
ENSG00000260132	0.481218	0.650605	0.196717	2.15176
ENSG00000279259	0.481403	0.611186	0.155207	2.40677
ENSG00000268366	0.481482	0.633812	0.178053	2.25617
ENSG00000162888	0.481626	0.646483	0.191826	2.17875
ENSG00000230337	0.481972	0.629772	0.173546	2.28535
ENSG00000258498	0.482016	0.682891	0.235811	1.9776
ENSG00000278921	0.48202	0.624893	0.168484	2.31768
ENSG00000222004	0.482049	0.667121	0.215821	2.06213
ENSG00000226816	0.482097	0.680612	0.232798	1.98985
ENSG00000235795	0.482135	0.636863	0.180978	2.24112
ENSG00000245904	0.482212	0.643391	0.188067	2.20109
ENSG00000223714	0.482428	0.642228	0.186668	2.20957
ENSG00000240207	0.482704	0.641019	0.185195	2.21877
ENSG00000274021	0.482822	0.642291	0.18653	2.21164
ENSG00000272523	0.483259	0.73451	0.310006	1.7403
ENSG00000272248	0.483266	0.639514	0.183258	2.23171
ENSG00000261360	0.483822	0.643386	0.18721	2.21112
ENSG00000232415	0.483861	0.638559	0.18191	2.24153
ENSG00000281741	0.48408	0.641365	0.184851	2.2253
ENSG00000230387	0.484278	1.1977	0.722439	1.98561
ENSG00000268316	0.484501	0.645696	0.189417	2.20109
ENSG00000272862	0.484536	0.642112	0.18543	2.22352
ENSG00000265666	0.484615	0.597236	0.140727	2.53462
ENSG00000249352	0.484642	0.65063	0.194905	2.17192
ENSG00000253408	0.48471	0.643571	0.186946	2.21553
ENSG00000224899	0.484777	1.4562	0.507368	4.17942
ENSG00000249631	0.48498	0.655398	0.200212	2.14546
ENSG00000238273	0.485079	0.636079	0.178608	2.26528
ENSG00000215022	0.485082	0.643019	0.18614	2.22131
ENSG00000257509	0.485175	0.642777	0.185823	2.22341
ENSG00000250155	0.485215	0.640804	0.18364	2.23606
ENSG00000250948	0.485325	0.643726	0.186792	2.21842
ENSG00000267308	0.48534	0.779423	0.387046	1.56958
ENSG00000234917	0.485415	0.643883	0.186917	2.21801
ENSG00000258365	0.485444	0.637087	0.179497	2.2612
ENSG00000271825	0.485549	0.653513	0.19772	2.16002
ENSG00000249852	0.485811	0.648953	0.192374	2.18917
ENSG00000179840	0.485846	0.648206	0.191513	2.19396
ENSG00000271868	0.485934	0.635824	0.177891	2.27258
ENSG00000228242	0.486006	0.633924	0.175836	2.28543
ENSG00000271659	0.486062	0.648625	0.19187	2.19271
ENSG00000273765	0.486159	0.652426	0.19614	2.17018
ENSG00000265975	0.486582	0.64614	0.188803	2.21128
ENSG00000260100	0.486814	0.650773	0.193899	2.18416
ENSG00000280294	0.486962	0.648522	0.19127	2.19888
ENSG00000243321	0.487026	0.652405	0.195648	2.17551
ENSG00000277449	0.487051	0.640994	0.182882	2.24666
ENSG00000267712	0.487059	0.650554	0.193517	2.18699
ENSG00000278768	0.487086	1.41588	0.530988	3.77547
ENSG00000271938	0.487125	0.643436	0.185518	2.23164
ENSG00000268287	0.48713	0.666236	0.211913	2.09459
ENSG00000260269	0.487293	0.623634	0.16455	2.36354
ENSG00000261243	0.487299	0.648278	0.190816	2.20246
ENSG00000259083	0.48731	0.63692	0.178346	2.27461
ENSG00000269903	0.487336	0.642177	0.184024	2.24097
ENSG00000255248	0.487407	1.44037	0.514283	4.03409
ENSG00000254676	0.487522	0.644228	0.186181	2.22917
ENSG00000277879	0.487715	0.62584	0.166572	2.3514
ENSG00000277459	0.487792	0.680156	0.228955	2.02054
ENSG00000269961	0.487822	0.627826	0.168547	2.3386
ENSG00000230730	0.487822	0.644676	0.186517	2.22825
ENSG00000230623	0.487904	0.652109	0.194834	2.18261
ENSG00000272361	0.488363	0.647659	0.189551	2.21293
ENSG00000260331	0.488374	0.645656	0.18731	2.22557
ENSG00000267543	0.488421	0.644599	0.186114	2.23255
ENSG00000276593	0.48858	0.65104	0.193249	2.19329
ENSG00000229780	0.488597	0.626405	0.1667	2.35383
ENSG00000256128	0.488824	0.64944	0.191306	2.2047
ENSG00000272922	0.488898	0.648951	0.190715	2.2082
ENSG00000253187	0.489075	0.645346	0.186592	2.23199
ENSG00000271579	0.489225	0.752679	0.336433	1.68392
ENSG00000261438	0.489226	0.629309	0.169358	2.33843
ENSG00000273973	0.489515	0.648655	0.190051	2.2139
ENSG00000269038	0.489557	0.631645	0.17161	2.3249
ENSG00000212978	0.489648	0.697237	0.250644	1.93956
ENSG00000265342	0.48973	0.646046	0.18702	2.23172
ENSG00000221817	0.489981	0.614887	0.154581	2.44587
ENSG00000271969	0.490061	0.655815	0.197926	2.173
ENSG00000234584	0.490151	0.650069	0.191302	2.20902
ENSG00000256897	0.490152	0.647474	0.188385	2.22535
ENSG00000196668	0.490179	0.651357	0.192746	2.20117
ENSG00000273179	0.49031	1.31646	0.602749	2.87527
ENSG00000227933	0.490351	0.651063	0.192319	2.20406
ENSG00000261207	0.490427	0.643284	0.1836	2.25389
ENSG00000230555	0.49057	1.67149	0.387991	7.20091
ENSG00000269919	0.490694	0.643917	0.184153	2.25154
ENSG00000253686	0.490821	0.65808	0.200147	2.16376
ENSG00000272663	0.490894	0.640532	0.180355	2.27486
ENSG00000244151	0.491009	0.647328	0.187763	2.23172
ENSG00000271259	0.491271	0.654506	0.195754	2.18835
ENSG00000272620	0.491415	1.14949	0.772951	1.70947
ENSG00000267040	0.49144	0.624119	0.162947	2.3905
ENSG00000279488	0.491491	0.649911	0.1904	2.2184
ENSG00000231613	0.49153	0.653747	0.194741	2.19463
ENSG00000279254	0.491566	0.657687	0.199278	2.1706
ENSG00000276337	0.491666	0.650887	0.191408	2.21335
ENSG00000225778	0.491863	0.657758	0.199198	2.17194
ENSG00000250320	0.491914	0.65238	0.19297	2.20552
ENSG00000279520	0.491952	0.639511	0.178696	2.28867
ENSG00000248925	0.492125	0.650664	0.190909	2.21763
ENSG00000266904	0.492149	0.633659	0.172376	2.32935
ENSG00000228382	0.492161	0.652865	0.193389	2.20402
ENSG00000279203	0.492445	0.644173	0.183503	2.26132
ENSG00000270720	0.492968	0.645876	0.185101	2.25367
ENSG00000267251	0.493154	0.638821	0.177322	2.30142
ENSG00000249669	0.493159	0.660806	0.202059	2.16107
ENSG00000251867	0.493281	0.680355	0.226058	2.04764
ENSG00000277496	0.493311	0.704742	0.258963	1.91788
ENSG00000270504	0.493395	1.45927	0.494817	4.30355
ENSG00000272465	0.493493	0.655063	0.195182	2.1985
ENSG00000250337	0.493648	0.719715	0.280654	1.84565
ENSG00000249249	0.493667	0.629148	0.166917	2.37139
ENSG00000257322	0.493711	0.653908	0.193737	2.20709
ENSG00000259146	0.493791	0.636964	0.175008	2.31832
ENSG00000214650	0.49383	0.654935	0.194851	2.20138
ENSG00000263235	0.493858	0.657003	0.197223	2.18865
ENSG00000281831	0.493887	0.655009	0.194904	2.20127
ENSG00000275479	0.493914	0.70661	0.261261	1.91111
ENSG00000247121	0.49401	0.627525	0.165085	2.38536
ENSG00000279717	0.494346	0.659985	0.200436	2.17316
ENSG00000272744	0.494384	0.637288	0.175041	2.32023
ENSG00000234695	0.494415	0.647752	0.186407	2.2509
ENSG00000259054	0.494446	0.654792	0.19435	2.20609
ENSG00000272277	0.494678	0.640004	0.177789	2.30388
ENSG00000233799	0.494832	0.637011	0.174512	2.32525
ENSG00000234141	0.494858	0.649948	0.188623	2.23956
ENSG00000275056	0.494975	0.653387	0.192452	2.21829
ENSG00000226471	0.495006	0.638916	0.176449	2.31349
ENSG00000228956	0.495125	0.653081	0.192022	2.22117
ENSG00000276698	0.495157	0.614302	0.151474	2.49129
ENSG00000274591	0.495169	0.656551	0.19598	2.19951
ENSG00000255026	0.495295	0.917977	0.717798	1.17398
ENSG00000259238	0.495321	0.651124	0.189697	2.23495
ENSG00000272711	0.495362	0.673058	0.215655	2.10061
ENSG00000276972	0.495399	0.662366	0.202661	2.16484
ENSG00000279805	0.495535	0.646711	0.184649	2.26503
ENSG00000249087	0.495547	0.726626	0.290038	1.8204
ENSG00000265625	0.495574	0.652922	0.191596	2.22503
ENSG00000257151	0.495583	0.657792	0.19719	2.19428
ENSG00000255867	0.495589	0.654761	0.193688	2.21341
ENSG00000281358	0.495747	0.642634	0.180065	2.29349
ENSG00000204666	0.495881	0.656507	0.195538	2.20418
ENSG00000225140	0.495925	0.659413	0.198892	2.18624
ENSG00000236423	0.495997	1.51263	0.459513	4.97931
ENSG00000277218	0.496014	0.657924	0.197106	2.1961
ENSG00000228044	0.496096	0.657225	0.19625	2.20099
ENSG00000272689	0.496345	0.654016	0.192423	2.22291
ENSG00000281849	0.4965	0.64324	0.180323	2.29453
ENSG00000274156	0.496562	0.656951	0.195676	2.20561
ENSG00000271967	0.496816	0.657303	0.195944	2.20495
ENSG00000277130	0.496966	0.653126	0.191069	2.23256
ENSG00000273855	0.496998	0.650308	0.187869	2.25104
ENSG00000205056	0.497072	0.65724	0.19573	2.20695
ENSG00000225527	0.497197	0.662783	0.202153	2.17301
ENSG00000276564	0.497418	0.639623	0.175935	2.3254
ENSG00000180539	0.497442	0.652654	0.190274	2.23865
ENSG00000269814	0.497476	0.661724	0.200746	2.18126
ENSG00000275703	0.497529	0.650903	0.18825	2.2506
ENSG00000259771	0.497569	0.651376	0.18876	2.24778
ENSG00000236833	0.497689	0.665576	0.205209	2.15873
ENSG00000273925	0.49793	0.657371	0.195409	2.21145
ENSG00000239801	0.497965	0.654368	0.191938	2.23092
ENSG00000178977	0.498114	0.666949	0.206621	2.15284
ENSG00000260498	0.498124	0.651346	0.188424	2.25158
ENSG00000263718	0.498128	0.762929	0.348729	1.66909
ENSG00000231125	0.498132	0.644868	0.181229	2.29464
ENSG00000229901	0.498151	0.665926	0.205369	2.15932
ENSG00000280332	0.498159	0.651462	0.188536	2.25104
ENSG00000265413	0.498406	0.665396	0.20459	2.16409
ENSG00000238279	0.498462	0.914855	0.707049	1.18374
ENSG00000267470	0.498506	0.654881	0.192228	2.23105
ENSG00000259081	0.498624	0.654242	0.191433	2.23594
ENSG00000280422	0.498691	0.657783	0.195465	2.21358
ENSG00000234476	0.498748	0.666382	0.205581	2.16005
ENSG00000250451	0.498755	0.726044	0.287152	1.83575
ENSG00000259407	0.498831	0.655132	0.192336	2.2315
ENSG00000272541	0.499014	0.657867	0.195384	2.21507
ENSG00000261996	0.499092	0.65153	0.188105	2.25667
ENSG00000255843	0.499187	0.69201	0.237894	2.01299
ENSG00000265394	0.49924	0.660183	0.197954	2.20173
ENSG00000204685	0.499308	0.570667	0.112101	2.90507
ENSG00000267512	0.499361	0.660254	0.19797	2.20203
ENSG00000267288	0.499434	0.639547	0.174788	2.3401
ENSG00000186056	0.499476	0.640359	0.175634	2.33475
ENSG00000197880	0.499512	0.65215	0.188575	2.25534
ENSG00000229111	0.499545	0.653954	0.190601	2.24372
ENSG00000260927	0.499609	0.652239	0.188622	2.25539
ENSG00000276952	0.499655	1.39536	0.53038	3.67102
ENSG00000256008	0.499701	0.664896	0.203265	2.17493
ENSG00000185433	0.499917	0.662555	0.200364	2.1909
ENSG00000266835	0.499967	0.644883	0.180262	2.30705
ENSG00000253414	0.500067	0.796324	0.410797	1.54366
ENSG00000272622	0.500181	0.846502	0.521479	1.3741
ENSG00000267607	0.500269	0.653846	0.190081	2.24912
ENSG00000258998	0.500287	0.672789	0.212513	2.12996
ENSG00000226383	0.500294	0.659179	0.196198	2.21469
ENSG00000269486	0.500344	0.655439	0.191856	2.23918
ENSG00000263766	0.500615	0.645039	0.180085	2.31044
ENSG00000260197	0.500675	0.658803	0.195549	2.2195
ENSG00000224429	0.500696	0.65214	0.187917	2.26316
ENSG00000237852	0.500887	0.65342	0.18926	2.25594
ENSG00000271916	0.500939	0.689012	0.232867	2.03867
ENSG00000174403	0.501039	0.667305	0.205399	2.16795
ENSG00000257135	0.501052	0.643844	0.17855	2.32167
ENSG00000224164	0.501061	0.674358	0.214012	2.12492
ENSG00000224271	0.501064	0.659608	0.196269	2.21676
ENSG00000273375	0.501216	0.654103	0.189854	2.25358
ENSG00000255202	0.501333	0.743108	0.312738	1.76573
ENSG00000261777	0.501405	0.636614	0.170647	2.37495
ENSG00000272510	0.501625	0.653786	0.18927	2.25834
ENSG00000267808	0.501632	0.665582	0.202998	2.18229
ENSG00000253671	0.50164	0.673645	0.212797	2.13254
ENSG00000266869	0.501677	0.725533	0.28455	1.84993
ENSG00000271727	0.501719	0.657024	0.192915	2.23767
ENSG00000272084	0.501836	0.648157	0.182852	2.29753
ENSG00000280152	0.501878	0.658939	0.19504	2.22622
ENSG00000226245	0.501935	0.655861	0.191463	2.24667
ENSG00000272834	0.501967	0.655621	0.19117	2.24846
ENSG00000228437	0.502035	1.14008	0.777507	1.67172
ENSG00000232860	0.502138	0.669857	0.207865	2.15866
ENSG00000280890	0.502228	0.658379	0.194197	2.23208
ENSG00000224666	0.502234	0.642428	0.176388	2.3398
ENSG00000266718	0.502252	0.658298	0.19409	2.23276
ENSG00000261616	0.502278	0.674735	0.213782	2.12959
ENSG00000273076	0.502432	0.647926	0.182274	2.30316
ENSG00000275329	0.502505	0.660347	0.196328	2.22106
ENSG00000227199	0.50251	0.640122	0.173773	2.358
ENSG00000225258	0.502904	0.662839	0.199027	2.20751
ENSG00000225945	0.502919	0.651887	0.186418	2.27959
ENSG00000224157	0.502955	0.660429	0.196174	2.22337
ENSG00000177699	0.503014	0.649353	0.183539	2.29739
ENSG00000244265	0.503037	0.654774	0.189616	2.26104
ENSG00000230163	0.503059	0.608828	0.142487	2.60145
ENSG00000274737	0.503068	0.654213	0.188962	2.26498
ENSG00000175967	0.503334	0.666469	0.203097	2.18703
ENSG00000267546	0.503472	0.656448	0.191285	2.25278
ENSG00000218018	0.503517	0.653899	0.188358	2.27005
ENSG00000196295	0.503694	0.647918	0.181583	2.31188
ENSG00000244701	0.50389	0.706868	0.255587	1.95496
ENSG00000279123	0.503924	0.65585	0.190352	2.2597
ENSG00000272902	0.504155	0.645145	0.178299	2.33435
ENSG00000251556	0.504186	0.657837	0.192486	2.24822
ENSG00000261613	0.504337	0.666298	0.202326	2.19425
ENSG00000274093	0.504364	0.660874	0.195906	2.22941
ENSG00000273391	0.504367	0.664375	0.200021	2.20674
ENSG00000266579	0.504467	0.648233	0.181511	2.31504
ENSG00000258940	0.504575	0.645688	0.178664	2.3335
ENSG00000265100	0.504578	0.658071	0.192537	2.24922
ENSG00000231187	0.504603	0.658394	0.192896	2.24723
ENSG00000272832	0.50474	0.660408	0.195152	2.23486
ENSG00000229587	0.50488	0.650712	0.184034	2.30081
ENSG00000260088	0.504939	0.671071	0.207746	2.16773
ENSG00000151303	0.505073	0.670578	0.207069	2.17162
ENSG00000232311	0.505096	0.662623	0.197543	2.22265
ENSG00000225721	0.50512	0.642423	0.174842	2.36045
ENSG00000245080	0.505148	0.657396	0.191445	2.25741
ENSG00000269982	0.505282	0.635055	0.166987	2.41512
ENSG00000231731	0.505285	0.657632	0.19164	2.25673
ENSG00000234663	0.505325	0.659517	0.193791	2.24449
ENSG00000234199	0.505374	0.664397	0.199479	2.21288
ENSG00000245311	0.505395	0.666694	0.202201	2.19822
ENSG00000229692	0.505458	0.655186	0.18875	2.27427
ENSG00000257202	0.505641	0.663901	0.198742	2.21777
ENSG00000271200	0.505788	0.660468	0.194637	2.24118
ENSG00000262358	0.506024	0.653527	0.186561	2.28932
ENSG00000227398	0.50608	0.6468	0.179066	2.3363
ENSG00000271725	0.506118	0.657876	0.191458	2.26055
ENSG00000259959	0.506214	0.638723	0.170328	2.39518
ENSG00000259469	0.50636	0.66183	0.195905	2.23588
ENSG00000279225	0.506462	0.661472	0.19543	2.23888
ENSG00000261560	0.506508	0.66266	0.196794	2.23136
ENSG00000271554	0.506653	0.660418	0.194096	2.2471
ENSG00000267413	0.506703	0.669496	0.204826	2.18832
ENSG00000279754	0.506791	0.700931	0.245493	2.00129
ENSG00000255666	0.506854	0.671545	0.207227	2.17622
ENSG00000279198	0.50686	0.650138	0.182316	2.31839
ENSG00000233237	0.506945	0.659572	0.192952	2.25463
ENSG00000225643	0.506952	0.648211	0.180139	2.33252
ENSG00000228459	0.507026	0.662188	0.19595	2.23778
ENSG00000244468	0.507225	0.953213	0.827345	1.09823
ENSG00000249846	0.507244	0.655868	0.188538	2.28157
ENSG00000280767	0.507327	0.665025	0.199121	2.22106
ENSG00000213981	0.507386	0.669457	0.204388	2.19275
ENSG00000278621	0.507521	0.678729	0.215741	2.1353
ENSG00000259242	0.507548	0.666323	0.200536	2.21399
ENSG00000266708	0.507623	0.656629	0.189195	2.27893
ENSG00000278867	0.507627	0.652549	0.184582	2.30694
ENSG00000280149	0.507745	0.640992	0.171914	2.38998
ENSG00000260145	0.507773	0.661004	0.194149	2.25046
ENSG00000235280	0.508099	0.842625	0.507452	1.39918
ENSG00000203644	0.508112	0.880099	0.602911	1.28472
ENSG00000260803	0.508136	0.661896	0.194985	2.24687
ENSG00000228784	0.508164	0.658931	0.191532	2.26693
ENSG00000227012	0.508196	0.664453	0.197952	2.23033
ENSG00000249684	0.508251	0.669636	0.20411	2.19692
ENSG00000225335	0.50826	0.643838	0.17468	2.37307
ENSG00000215769	0.508389	0.727325	0.283106	1.86856
ENSG00000231890	0.508427	0.656393	0.188479	2.28594
ENSG00000266560	0.508482	0.660118	0.192725	2.26103
ENSG00000228634	0.508529	0.663397	0.196521	2.23943
ENSG00000273472	0.508554	0.642734	0.173338	2.38324
ENSG00000279320	0.508603	0.65206	0.1835	2.31707
ENSG00000227512	0.508689	0.665014	0.198336	2.22977
ENSG00000278928	0.508702	0.664221	0.197393	2.23508
ENSG00000254631	0.508771	0.66723	0.200924	2.21575
ENSG00000256690	0.508841	0.665	0.198234	2.23083
ENSG00000279013	0.508977	0.667909	0.201619	2.2126
ENSG00000280953	0.509017	0.667013	0.200524	2.21871
ENSG00000230537	0.509084	0.651863	0.183016	2.3218
ENSG00000238113	0.509286	0.728466	0.284303	1.86654
ENSG00000275343	0.5093	0.662356	0.194867	2.25135
ENSG00000276754	0.509313	0.663795	0.196547	2.24183
ENSG00000267484	0.50933	0.658016	0.189831	2.28089
ENSG00000235172	0.509362	0.661406	0.193726	2.25813
ENSG00000281912	0.50938	0.637131	0.166988	2.43093
ENSG00000279277	0.509397	0.662392	0.194854	2.25175
ENSG00000241475	0.509462	0.667514	0.200869	2.21823
ENSG00000267787	0.509513	0.639617	0.169519	2.41335
ENSG00000268564	0.509583	0.659916	0.191875	2.26965
ENSG00000269997	0.509597	0.657885	0.189531	2.28359
ENSG00000234459	0.509604	0.66919	0.202799	2.20817
ENSG00000257829	0.509803	0.72187	0.273897	1.90253
ENSG00000232453	0.509833	1.52259	0.436152	5.31528
ENSG00000276166	0.509851	0.650695	0.181298	2.3354
ENSG00000237807	0.510024	0.832397	0.482291	1.43665
ENSG00000273056	0.510202	0.675558	0.210226	2.17089
ENSG00000228763	0.510324	0.66155	0.193352	2.26348
ENSG00000236498	0.510488	0.663695	0.195764	2.2501
ENSG00000264458	0.510514	0.671993	0.20567	2.19563
ENSG00000257732	0.510548	0.67623	0.210858	2.1687
ENSG00000272789	0.510582	0.678224	0.213324	2.15629
ENSG00000250116	0.510607	0.660424	0.191888	2.27299
ENSG00000270820	0.510612	0.621093	0.15029	2.56674
ENSG00000249856	0.510884	0.669761	0.202754	2.21244
ENSG00000237737	0.510982	0.668857	0.20161	2.21898
ENSG00000255503	0.511138	0.662486	0.193984	2.2625
ENSG00000272755	0.511151	0.665409	0.197407	2.24292
ENSG00000232756	0.511429	0.676494	0.210673	2.17229
ENSG00000230679	0.511472	0.656031	0.186379	2.30915
ENSG00000227741	0.511539	0.64972	0.179299	2.35437
ENSG00000276093	0.511544	0.666697	0.19871	2.23685
ENSG00000280560	0.511808	0.664042	0.195426	2.25637
ENSG00000241269	0.511994	0.656363	0.186465	2.31043
ENSG00000240922	0.512019	1.43053	0.490563	4.17158
ENSG00000261568	0.512063	0.677159	0.21113	2.17186
ENSG00000256862	0.512323	0.664281	0.195414	2.25813
ENSG00000270031	0.512438	0.655696	0.185463	2.31818
ENSG00000272334	0.512459	0.666624	0.198103	2.24322
ENSG00000268743	0.512469	0.662765	0.193557	2.26939
ENSG00000270095	0.51249	0.668571	0.200404	2.23043
ENSG00000272508	0.512526	0.674939	0.208114	2.18891
ENSG00000272763	0.512644	1.07555	0.864857	1.33756
ENSG00000233785	0.512688	0.660491	0.190796	2.28646
ENSG00000275491	0.512752	0.661177	0.191553	2.28216
ENSG00000197182	0.513078	0.677976	0.211556	2.17272
ENSG00000272434	0.513177	0.674636	0.207363	2.19487
ENSG00000224992	0.513178	0.647872	0.176382	2.37971
ENSG00000261664	0.513242	0.664402	0.195034	2.26334
ENSG00000238107	0.513246	0.675326	0.208172	2.19081
ENSG00000247708	0.513306	0.648307	0.176787	2.37745
ENSG00000226953	0.513475	0.664832	0.195407	2.26195
ENSG00000277873	0.513613	0.657972	0.18739	2.3103
ENSG00000253490	0.513624	0.666153	0.19688	2.25396
ENSG00000224644	0.513651	0.677178	0.210227	2.18131
ENSG00000280378	0.51369	0.655355	0.184383	2.32933
ENSG00000251409	0.513843	0.671067	0.202629	2.22244
ENSG00000224281	0.513914	0.648673	0.176853	2.37924
ENSG00000273192	0.514296	0.655765	0.184508	2.33067
ENSG00000235257	0.514301	0.656492	0.185326	2.32553
ENSG00000266313	0.514374	0.663959	0.193874	2.27386
ENSG00000226380	0.514717	0.663701	0.193378	2.27792
ENSG00000267372	0.514773	0.662746	0.192233	2.2849
ENSG00000237772	0.51497	0.670549	0.201354	2.23306
ENSG00000245614	0.51511	0.645393	0.172654	2.41253
ENSG00000274859	0.515239	0.667768	0.197873	2.25354
ENSG00000277245	0.515311	0.660747	0.189616	2.30248
ENSG00000227486	0.515426	0.632056	0.158617	2.51861
ENSG00000250986	0.515427	1.40562	0.503821	3.9216
ENSG00000273363	0.515452	0.661521	0.190428	2.29803
ENSG00000269974	0.515472	0.651796	0.179428	2.36773
ENSG00000232034	0.515549	0.670678	0.201175	2.23591
ENSG00000280202	0.515819	1.22398	0.66531	2.25178
ENSG00000267053	0.516052	0.668858	0.198704	2.25145
ENSG00000232811	0.516066	0.654949	0.182607	2.34907
ENSG00000278733	0.516078	0.657678	0.185678	2.32952
ENSG00000226363	0.516081	1.18081	0.715047	1.94995
ENSG00000270344	0.516145	0.659188	0.187359	2.31924
ENSG00000261786	0.516165	0.69527	0.23209	2.08281
ENSG00000248668	0.516166	0.663718	0.192574	2.28754
ENSG00000270638	0.516553	0.66668	0.195831	2.26962
ENSG00000267302	0.516651	0.662268	0.190615	2.30097
ENSG00000274251	0.516666	0.667808	0.197101	2.26263
ENSG00000205791	0.51689	0.646097	0.172444	2.42074
ENSG00000232611	0.516904	0.667609	0.196729	2.26556
ENSG00000267147	0.516973	1.50348	0.437983	5.16105
ENSG00000224468	0.517081	0.664608	0.193094	2.28751
ENSG00000275897	0.517152	0.688303	0.222293	2.13124
ENSG00000270760	0.517176	0.666952	0.195795	2.27189
ENSG00000267496	0.517259	0.669581	0.198873	2.25439
ENSG00000274767	0.517415	0.663854	0.192023	2.29504
ENSG00000232788	0.517464	0.663355	0.191415	2.29888
ENSG00000272817	0.517468	0.662577	0.190511	2.30438
ENSG00000255495	0.517628	0.663334	0.191298	2.30014
ENSG00000196756	0.51764	1.08462	0.84803	1.38721
ENSG00000273196	0.517735	0.711743	0.254011	1.99431
ENSG00000259448	0.517846	0.663318	0.191154	2.30175
ENSG00000273972	0.517888	0.673521	0.203262	2.23176
ENSG00000259786	0.51793	0.67712	0.207651	2.20799
ENSG00000255031	0.518032	0.694862	0.230411	2.09553
ENSG00000267667	0.518074	0.669989	0.198892	2.25693
ENSG00000231119	0.518218	0.667143	0.195424	2.27751
ENSG00000231830	0.518383	0.664783	0.192556	2.2951
ENSG00000249593	0.518457	0.673624	0.203056	2.2347
ENSG00000206573	0.518661	0.732525	0.284655	1.88506
ENSG00000236384	0.51872	0.670641	0.1993	2.2567
ENSG00000279041	0.518729	0.674824	0.204361	2.22835
ENSG00000232445	0.518799	1.14603	0.757483	1.73388
ENSG00000272449	0.518894	0.752057	0.316405	1.78755
ENSG00000261824	0.519003	0.666964	0.194762	2.28402
ENSG00000272054	0.519033	0.659322	0.185887	2.33854
ENSG00000269514	0.519102	0.671262	0.199824	2.25495
ENSG00000224167	0.519229	0.672523	0.201272	2.24715
ENSG00000272525	0.519238	0.639217	0.16392	2.49267
ENSG00000227492	0.519653	0.662285	0.188933	2.32157
ENSG00000272691	0.519781	0.667197	0.19459	2.28763
ENSG00000255038	0.519801	0.675867	0.20501	2.22816
ENSG00000224905	0.519837	0.653803	0.179234	2.38491
ENSG00000258987	0.519889	0.674653	0.203475	2.23692
ENSG00000276934	0.519901	0.660952	0.187259	2.3329
ENSG00000232907	0.520005	0.663832	0.190523	2.31296
ENSG00000272849	0.520106	0.765463	0.339006	1.72839
ENSG00000273951	0.520193	0.653891	0.179134	2.38689
ENSG00000256452	0.520574	0.671154	0.198842	2.26536
ENSG00000241769	0.520579	0.674201	0.202521	2.24445
ENSG00000277440	0.520611	0.673611	0.201784	2.24869
ENSG00000266126	0.520649	0.670503	0.198018	2.27037
ENSG00000255241	0.520742	0.67228	0.200099	2.25869
ENSG00000262039	0.520763	0.669475	0.196724	2.2783
ENSG00000269194	0.520777	0.660829	0.186623	2.33998
ENSG00000272473	0.520808	0.666566	0.193258	2.29905
ENSG00000228043	0.520992	0.656475	0.18157	2.37352
ENSG00000272256	0.521003	0.660848	0.186517	2.34145
ENSG00000275005	0.52105	0.676312	0.204825	2.23312
ENSG00000261474	0.521111	0.773127	0.352288	1.6967
ENSG00000268746	0.521112	0.667918	0.194677	2.29157
ENSG00000250286	0.521189	0.67056	0.197773	2.27357
ENSG00000272764	0.52122	0.646272	0.170275	2.4529
ENSG00000225087	0.521337	0.75602	0.321584	1.77735
ENSG00000170161	0.521479	0.662983	0.1887	2.32934
ENSG00000231672	0.521542	0.674302	0.202081	2.25001
ENSG00000229591	0.521565	0.670702	0.197725	2.27508
ENSG00000273890	0.521735	0.672191	0.199413	2.26586
ENSG00000246582	0.521784	0.618114	0.141849	2.69347
ENSG00000243230	0.521854	0.675061	0.202822	2.24683
ENSG00000260273	0.522007	0.659952	0.184926	2.35519
ENSG00000260186	0.522134	0.677167	0.205238	2.23426
ENSG00000233485	0.522141	0.676611	0.204551	2.23809
ENSG00000251226	0.522179	0.684789	0.214759	2.18355
ENSG00000279233	0.522272	0.662426	0.187607	2.33897
ENSG00000272455	0.522392	0.669014	0.195236	2.29251
ENSG00000276853	0.522412	0.663854	0.189176	2.32958
ENSG00000215244	0.522413	0.671152	0.197771	2.27761
ENSG00000271918	0.522635	0.674115	0.201214	2.25844
ENSG00000236054	0.522665	0.685848	0.215819	2.17954
ENSG00000258404	0.523055	0.670583	0.196718	2.28592
ENSG00000228718	0.523109	0.677679	0.205295	2.23702
ENSG00000276851	0.52317	0.930522	0.745976	1.16072
ENSG00000245534	0.523335	0.669084	0.194773	2.29844
ENSG00000230002	0.523531	0.655001	0.178506	2.40344
ENSG00000267575	0.52365	0.657203	0.180895	2.38766
ENSG00000273797	0.523697	0.667215	0.192359	2.3143
ENSG00000248884	0.523945	0.678579	0.205911	2.23625
ENSG00000261478	0.523951	0.674043	0.200356	2.26763
ENSG00000272844	0.524089	0.664347	0.188788	2.33784
ENSG00000272137	0.52449	0.6743	0.200352	2.26941
ENSG00000223855	0.524545	0.676251	0.202695	2.25617
ENSG00000253901	0.524571	0.700921	0.234587	2.09428
ENSG00000279579	0.524661	0.686341	0.215251	2.18844
ENSG00000258733	0.524683	0.667942	0.192644	2.3159
ENSG00000240567	0.52469	0.682088	0.209842	2.21712
ENSG00000232470	0.524702	0.666433	0.190864	2.32696
ENSG00000270147	0.524751	0.668872	0.193703	2.30967
ENSG00000233073	0.524755	0.678921	0.205856	2.23911
ENSG00000267013	0.524963	1.40585	0.491847	4.01835
ENSG00000232969	0.525038	0.67402	0.199692	2.27502
ENSG00000280003	0.525153	0.679535	0.206381	2.23746
ENSG00000255434	0.525173	0.668988	0.193595	2.31176
ENSG00000250934	0.525229	0.669854	0.194588	2.30592
ENSG00000251002	0.525254	0.674374	0.199993	2.27398
ENSG00000175773	0.525313	0.675877	0.201786	2.26383
ENSG00000237614	0.525325	0.673921	0.199404	2.27764
ENSG00000266922	0.525457	0.675793	0.201599	2.26537
ENSG00000237281	0.525462	0.671072	0.195903	2.29879
ENSG00000224276	0.525573	0.68452	0.212382	2.20624
ENSG00000236045	0.525618	0.681931	0.209091	2.22405
ENSG00000231104	0.525624	0.67779	0.203946	2.25256
ENSG00000273343	0.525793	0.659296	0.182041	2.38776
ENSG00000236333	0.525825	1.27952	0.597478	2.74014
ENSG00000259881	0.526161	0.685832	0.213698	2.20108
ENSG00000277200	0.526197	0.708391	0.243934	2.05718
ENSG00000281538	0.52634	0.659838	0.182343	2.38772
ENSG00000266578	0.526394	0.671263	0.195587	2.30381
ENSG00000254602	0.52643	0.671828	0.196241	2.3
ENSG00000271732	0.526452	0.673999	0.198837	2.28466
ENSG00000258086	0.526499	0.674765	0.199736	2.27955
ENSG00000277247	0.526595	0.719644	0.259931	1.99241
ENSG00000238133	0.526672	0.672217	0.196565	2.29886
ENSG00000241220	0.526732	0.676102	0.201224	2.27167
ENSG00000249007	0.526815	0.913628	0.690677	1.20855
ENSG00000272354	0.526853	0.670985	0.194988	2.30897
ENSG00000277186	0.526876	0.677341	0.202654	2.26392
ENSG00000262228	0.526935	0.675376	0.20022	2.27815
ENSG00000225218	0.526953	0.69351	0.223173	2.15508
ENSG00000275120	0.526995	0.666355	0.189452	2.34376
ENSG00000274818	0.527022	0.642904	0.163566	2.52696
ENSG00000249740	0.527148	0.66562	0.188509	2.35029
ENSG00000260115	0.527236	0.682717	0.209109	2.22899
ENSG00000231772	0.527241	0.673846	0.198188	2.29109
ENSG00000268108	0.527273	0.676005	0.200786	2.27596
ENSG00000236120	0.527311	0.673971	0.198298	2.29067
ENSG00000271937	0.527472	0.674644	0.199018	2.28696
ENSG00000264772	0.527704	0.6659	0.188514	2.35221
ENSG00000257452	0.527733	0.677192	0.201964	2.27065
ENSG00000275263	0.527799	0.663091	0.185217	2.37391
ENSG00000248174	0.527873	0.67532	0.199599	2.28486
ENSG00000273137	0.527889	0.703639	0.236251	2.09569
ENSG00000242578	0.527973	0.677021	0.201612	2.27346
ENSG00000231628	0.528085	0.669483	0.19249	2.32848
ENSG00000177335	0.528125	1.35654	0.526011	3.49842
ENSG00000275197	0.528136	0.677147	0.20167	2.27365
ENSG00000270059	0.528528	0.67061	0.193565	2.32334
ENSG00000240401	0.528714	0.674494	0.198105	2.29647
ENSG00000276445	0.528795	0.704554	0.236948	2.09496
ENSG00000238171	0.528867	0.678829	0.203301	2.26663
ENSG00000236204	0.528877	0.663132	0.184647	2.38154
ENSG00000267348	0.528938	0.677506	0.201634	2.27647
ENSG00000267532	0.528939	0.670232	0.192877	2.329
ENSG00000259211	0.528976	0.666026	0.187926	2.36046
ENSG00000224969	0.528987	0.677384	0.201456	2.27767
ENSG00000226791	0.528998	0.665848	0.187707	2.36194
ENSG00000280333	0.529005	0.674098	0.197456	2.30132
ENSG00000228150	0.529051	0.648951	0.168845	2.49422
ENSG00000248309	0.529157	0.675714	0.19932	2.29073
ENSG00000260276	0.529164	0.649721	0.169607	2.48891
ENSG00000258355	0.529175	0.672452	0.195381	2.31442
ENSG00000263126	0.529181	0.661277	0.182359	2.39795
ENSG00000274561	0.529299	0.780586	0.360781	1.68887
ENSG00000256705	0.529364	0.676459	0.200103	2.28681
ENSG00000271265	0.529532	0.674267	0.197349	2.30371
ENSG00000214955	0.529585	0.677915	0.20175	2.27791
ENSG00000272627	0.529745	0.674124	0.197051	2.30622
ENSG00000272994	0.529812	0.652799	0.172577	2.46931
ENSG00000279807	0.529923	0.672405	0.194885	2.31998
ENSG00000253266	0.529949	0.72276	0.26241	1.99071
ENSG00000256417	0.529959	0.684174	0.209308	2.2364
ENSG00000227218	0.530027	0.67596	0.199104	2.29488
ENSG00000256448	0.530073	0.672041	0.194363	2.32369
ENSG00000279082	0.530093	0.678333	0.201962	2.27833
ENSG00000270681	0.530328	0.665099	0.186074	2.37732
ENSG00000257221	0.530417	0.676031	0.19896	2.29703
ENSG00000272888	0.530437	0.866438	0.553622	1.35601
ENSG00000258949	0.530561	0.844902	0.498957	1.4307
ENSG00000274105	0.530575	0.670471	0.192206	2.3388
ENSG00000249797	0.530616	0.678446	0.201789	2.28104
ENSG00000236502	0.53065	0.69019	0.216574	2.19954
ENSG00000236708	0.530717	0.679322	0.202805	2.27547
ENSG00000270419	0.53073	0.663932	0.184501	2.38918
ENSG00000272040	0.530747	0.662924	0.183337	2.39705
ENSG00000279140	0.531334	0.698906	0.227658	2.14563
ENSG00000236799	0.531343	0.678605	0.201551	2.2848
ENSG00000268568	0.531388	0.671969	0.193506	2.33348
ENSG00000211683	0.531682	0.679903	0.202946	2.27779
ENSG00000277954	0.531713	0.67968	0.202652	2.27959
ENSG00000278765	0.532014	0.642895	0.160848	2.56959
ENSG00000253653	0.532266	0.679953	0.202658	2.28136
ENSG00000234193	0.532281	0.672993	0.194202	2.33221
ENSG00000231651	0.532424	0.680548	0.203298	2.27816
ENSG00000246528	0.532464	0.67718	0.199142	2.30274
ENSG00000227220	0.532581	0.686372	0.210502	2.23802
ENSG00000275216	0.532608	1.05038	0.90012	1.22572
ENSG00000280927	0.532635	0.673622	0.194746	2.33005
ENSG00000227045	0.532777	0.680066	0.202492	2.28399
ENSG00000275854	0.532814	0.681546	0.204301	2.27363
ENSG00000277144	0.533045	0.668473	0.188416	2.37164
ENSG00000278095	0.533058	0.68438	0.207695	2.25511
ENSG00000225411	0.533135	0.677773	0.199466	2.30303
ENSG00000236682	0.533216	0.669317	0.189304	2.36649
ENSG00000229873	0.533453	0.673687	0.19434	2.33535
ENSG00000237738	0.53356	0.681011	0.20319	2.28247
ENSG00000233351	0.533784	0.678694	0.200204	2.30078
ENSG00000256084	0.533843	0.680541	0.202439	2.28778
ENSG00000250132	0.533856	0.657655	0.175638	2.46251
ENSG00000237125	0.533864	0.678942	0.20046	2.29952
ENSG00000272097	0.533959	0.663521	0.182173	2.41672
ENSG00000235319	0.534055	0.67824	0.199487	2.30596
ENSG00000273287	0.534089	0.678487	0.199768	2.3044
ENSG00000260296	0.534209	0.698154	0.224859	2.16767
ENSG00000254226	0.534237	0.687914	0.211458	2.23792
ENSG00000227646	0.534247	0.684576	0.207223	2.26155
ENSG00000273320	0.534379	0.670986	0.190587	2.3623
ENSG00000225235	0.5344	0.681082	0.202773	2.28764
ENSG00000276524	0.534453	0.67299	0.192918	2.34771
ENSG00000272071	0.534543	0.672478	0.192257	2.3522
ENSG00000224934	0.534634	0.671455	0.190991	2.3606
ENSG00000260209	0.534697	0.694199	0.219313	2.19737
ENSG00000255458	0.534813	0.676816	0.197303	2.32171
ENSG00000259704	0.534873	0.763276	0.325208	1.79144
ENSG00000235590	0.534925	0.681781	0.203323	2.28615
ENSG00000275910	0.535249	0.664567	0.182622	2.41837
ENSG00000236849	0.535285	0.681235	0.20243	2.29255
ENSG00000227945	0.535368	0.68033	0.201263	2.29972
ENSG00000227542	0.53544	0.672003	0.191164	2.3623
ENSG00000269980	0.535457	0.677012	0.197156	2.32478
ENSG00000272432	0.535557	0.666251	0.184378	2.40751
ENSG00000254343	0.535602	0.791763	0.378235	1.65741
ENSG00000276075	0.535842	0.669528	0.188016	2.3842
ENSG00000277581	0.535855	0.679913	0.200458	2.30613
ENSG00000250842	0.535866	0.682791	0.20401	2.2852
ENSG00000227695	0.535986	0.676207	0.195867	2.33452
ENSG00000260669	0.536137	0.659691	0.176605	2.46421
ENSG00000226179	0.536262	0.760412	0.31922	1.81137
ENSG00000260625	0.536311	0.673837	0.19283	2.3547
ENSG00000240889	0.536312	0.652474	0.168592	2.52516
ENSG00000233429	0.536333	0.946035	0.793492	1.1279
ENSG00000223791	0.536509	0.678786	0.198686	2.31899
ENSG00000235703	0.536657	0.679877	0.199932	2.31195
ENSG00000236961	0.536738	0.801792	0.397809	1.61603
ENSG00000272572	0.536776	0.670242	0.188305	2.38563
ENSG00000268764	0.536797	0.680353	0.200433	2.3094
ENSG00000273783	0.536813	0.661586	0.17834	2.45428
ENSG00000273125	0.536819	0.682547	0.20313	2.29346
ENSG00000272940	0.536851	0.676263	0.19542	2.34025
ENSG00000250033	0.53689	0.68752	0.209336	2.25802
ENSG00000266642	0.537068	0.682073	0.202392	2.29863
ENSG00000269481	0.537203	0.66019	0.176552	2.46868
ENSG00000279873	0.537221	0.675406	0.194169	2.34936
ENSG00000261135	0.53726	0.676427	0.195375	2.34193
ENSG00000280325	0.537287	0.679816	0.199478	2.31679
ENSG00000271151	0.537427	0.679006	0.198404	2.32379
ENSG00000278987	0.537554	0.682385	0.202485	2.29967
ENSG00000257647	0.537584	0.682042	0.202043	2.30239
ENSG00000212743	0.53763	0.683348	0.203635	2.29314
ENSG00000261659	0.537668	0.671413	0.189156	2.3832
ENSG00000259416	0.537675	0.683844	0.204227	2.28982
ENSG00000223442	0.537691	0.680711	0.200334	2.31297
ENSG00000245552	0.537712	0.677469	0.196364	2.33732
ENSG00000281357	0.537869	0.674274	0.192429	2.36267
ENSG00000231105	0.537954	0.6797	0.198936	2.32231
ENSG00000271538	0.537962	0.679019	0.198098	2.32746
ENSG00000215067	0.538051	0.646593	0.161388	2.59054
ENSG00000241912	0.538069	0.68558	0.206163	2.27985
ENSG00000260955	0.538081	0.681976	0.201661	2.30631
ENSG00000271384	0.538101	0.683064	0.202996	2.29845
ENSG00000180139	0.538163	0.709512	0.237923	2.11584
ENSG00000262298	0.538187	0.678136	0.196889	2.33567
ENSG00000261775	0.538309	0.677571	0.19613	2.3408
ENSG00000234171	0.538416	0.762094	0.320705	1.81097
ENSG00000205054	0.538466	0.683631	0.203482	2.29677
ENSG00000261326	0.538578	0.707088	0.234276	2.13412
ENSG00000278390	0.538621	0.677009	0.195264	2.34729
ENSG00000278912	0.538673	0.71007	0.23838	2.11511
ENSG00000258136	0.538679	0.678986	0.197628	2.33278
ENSG00000257194	0.538753	0.724561	0.259373	2.02407
ENSG00000259590	0.538943	0.689851	0.211051	2.25488
ENSG00000274315	0.539035	0.656432	0.171355	2.51468
ENSG00000241954	0.539046	0.683419	0.202865	2.30233
ENSG00000267474	0.539185	0.681882	0.200876	2.31468
ENSG00000267387	0.539238	0.679772	0.198252	2.33082
ENSG00000249241	0.539364	0.685424	0.205178	2.28975
ENSG00000251015	0.539396	0.685662	0.205457	2.28823
ENSG00000279861	0.539409	0.685185	0.20485	2.29181
[truncated: 5,198 more rows]
