# Supplementary material for: Multi-Omics analysis identifies a lncRNA-related prognostic signature to predict bladder cancer recurrence
Source: Bioengineered. 2021 Nov 30;12(2):11108–25. doi: 10.1080/21655979.2021.2000122 (PMC8810060; doi:10.1080/21655979.2021.2000122)
Supplement: Supplemental Material [file KBIE_A_2000122_SM6276.zip › supplementary/Supplemental table 3.xlsx]

## Sheet: Sheet1
Supplemental Table 2. Genes with significant amplifications in the TCGA training datasets via GISTIC 2.0
cytoband	6p22.3	1q23.3	8q22.3	11q13.3	3p25.2	12q15	10p14	19q12	8p11.23	20q11.21	17q12	1p34.2	16p13.2	5p15.33	7p11.2	13q22.1	3q26.33	7p21.1	17q23.3	22q12.2	4p16.3	18p11.31	2p25.1	4q13.3	1q21.3	6q21	1p12
q value	1.2107e-79	1.2516e-53	7.5118e-48	1.6904e-43	6.1466e-35	6.8138e-24	1.226e-19	1.0808e-13	2.05e-12	3.6447e-07	5.716e-10	3.1046e-07	7.4914e-07	1.5121e-05	1.1845e-08	0.0025585	0.0030153	5.9598e-06	0.00067007	0.0066778	0.02595	0.031949	0.043865	0.043865	3.1007e-24	0.046383	4.8425e-06
residual q value	1.2107e-79	1.2628e-49	7.5118e-48	1.6904e-43	6.1466e-35	6.8138e-24	1.226e-19	1.0808e-13	2.05e-12	3.6447e-07	3.765e-07	4.5545e-07	7.4914e-07	1.5121e-05	2.2483e-05	0.0025585	0.0030153	0.0030852	0.0036899	0.0066778	0.02595	0.031949	0.043865	0.043865	0.046383	0.046383	0.98515
wide peak boundaries	chr6:21561062-21645511	chr1:161062362-161105116	chr8:100803006-100943916	chr11:69649951-69666620	chr3:12402821-12418860	chr12:68940592-69119894	chr10:9181270-9301923	chr19:29986469-30037195	chr8:37592121-37724022	chr20:31625032-31744661	chr17:39677348-39743434	chr1:39723295-40078732	chr16:8670301-9506286	chr5:1-1287424	chr7:54801545-55334370	chr13:73362360-73428465	chr3:163859684-191207044	chr7:17011386-17759716	chr17:59548900-76337044	chr22:29113317-31352428	chr4:1736526-1816116	chr18:3363689-3440455	chr2:9484425-10074803	chr4:73017978-73375782	chr1:150516725-150898270	chr6:106850006-107137876	chr1:119981333-149909845
genes in wide peak	SOX4	PFDN2	YWHAZ	CCND1	PPARG	CPM	LINC00709	URI1	ZNF703	BCL2L1	ERBB2	BMP8B	ABAT	SDHA	EGFR	[LINC00392]	hsa-mir-720	AHR	ACOX1	AP1B1	FGFR3	TGIF1	ADAM17	ANKRD17	ARNT	C6orf203	BCL9
		NECTIN4		ORAOV1			LOC101928272		LOC101929622	TPX2	GRB7	MYCL	PMM2	SLC9A3	EGFR-AS1		ACTL6A	LOC101927630	APOH	EWSR1	LETM1		KLF11	COX18	CTSK	BEND3	DRD5P2
		KLHDC9								COX4I2	MIEN1	PPT1	USP7	TERT	LOC100996654		AHSG	KCCAT333	CA4	LIF	TACC3		TAF1B		CTSS	CD24	FCGR1A
		ARHGAP30								ABALON	PGAP3	PPIE	CARHSP1	TRIP13	ELDR		BCHE		CACNG1	LIMK2			YWHAQ		ENSA		FCGR1B
											MIR4728	CAP1	TMEM186	PDCD6			BCL6		CD79B	NEFH			GRHL1		MCL1		FMO5
												TRIT1	C16orf72	SLC12A7			AP2M1		CDK3	NF2			CYS1		ADAMTSL4		GJA5
												OXCT2	LOC101927009	TPPP			CLCN2		CLTC	OSM			IAH1		GOLPH3L		GJA8
												MFSD2A	LINC01195	EXOC3			CRYGS		CSH1	RFPL1			LOC101929882		HORMAD1		NOTCH2
												LOC101929536	LINC01177	PP7080			DGKG		CSH2	SMTN					ADAMTSL4-AS1		PDZK1
														CEP72			DVL3		CSHL1	TCN2					MIR4257		PRKAB2
														AHRR			ECT2		CYB561	NIPSNAP1					FALEC		RNU1-4
														BRD9			EHHADH		ACE	THOC5							HIST2H2AA3
														ZDHHC11			EIF4A2		DDX5	MTMR3							HIST2H2AC
														NKD2			EIF4G1		ERN1	GAL3ST1							HIST2H2BE
														EXOC3-AS1			EPHB3		EVPL	SF3A1							HIST2H4A
														CCDC127			ETV5		BPTF	RASL10A							ITGA10
														PLEKHG4B			MECOM		FDXR	GAS2L1							PEX11B
														SLC6A19			GHSR		FOXJ1	RFPL1S							SEC22B
														SLC6A18			HRG		GALK1	MORC2							CHD1L
														LRRC14B			IL1RAP		GH1	PES1							PDE4DIP
														LOC100288152			KNG1		GH2	SEC14L2							SV2A
														LOC100506688			LPP		GRB2	PATZ1							RBM8A
														MIR4456			NDUFB5		GRIN2C	OSBP2							PIAS3
														MIR4635			CLDN11		H3F3B	RHBDD3							POLR3C
														LOC100996325			SERPINI1		ICAM2	INPP5J							TXNIP
														CTD-3080P12.3			SERPINI2		MRPL58	UQCR10							CD160
														HRAT5			PIK3CA		ITGB4	PLA2G3							NBPF14
																	PLD1		KCNJ2	MTFP1							RNVU1-7
																	POLR2H		KCNJ16	LINC01521							RNU1-3
																	PRKCI		KPNA2	TUG1							RNU1-2
																	MASP1		LLGL2	ZMAT5							RNU1-1
																	PSMD2		MAP3K3	TBC1D10A							RNF115
																	RFC4		PECAM1	KREMEN1							BOLA1
																	SNORA63		PRKAR1A	ASCC2							ACP6
																	TRA2B		PRKCA	KIAA1656							GPR89B
																	SI		MAP2K6	RNF185							LINC00869
																	ST6GAL1		PRPSAP1	PIK3IP1							POLR3GL
																	SKIL		PSMC5	EMID1							GNRHR2
																	SLC2A2		PSMD12	SELM							LIX1L
																	SOX2		RPL38	HORMAD2							HFE2
																	SST		RPS6KB1	DUSP18							ANKRD35
																	TERC		SCN4A	MORC2-AS1							NBPF12
																	THPO		SMARCD2	CABP7							NUDT4P2
																	SEC62		SUMO2	RNF215							PDIA3P1
																	FXR1		SOX9	SEC14L3							NBPF11
																	TP63		SRP68	SEC14L4							NUDT17
																	CHRD		SSTR2	SLC35E4							NBPF15
																	TNFSF10		TBX2	SDC4P							ANKRD34A
																	EIF2B5		AXIN2	CCDC157							HIST2H2AB
																	USP13		PPM1D	GATSL3							HIST2H3A
																	CLDN1		RGS9	SEC14L6							HIST2H2BC
																	MAP3K13		GALR2	SNORD125							HIST2H2BA
																	ADIPOQ		SLC16A6	MIR3200							NOTCH2NL
																	ECE2		SLC16A5	MIR3653							LINC01138
																	ABCC5		SLC9A3R1	MIR3928							LOC388692
																	ALG3		COG1	HORMAD2-AS1							NBPF9
																	KCNMB2		RECQL5	PIK3IP1-AS1							NUDT4P1
																	IGF2BP2		TBX4	MIR6818							HIST2H2BF
																	CLDN16		TMEM94								FAM72C
																	PDCD10		MRC2								PPIAL4G
																	SLITRK3		HELZ								FAM231D
																	NLGN1		MED13								NBPF13P
																	TNIK		DCAF7								PPIAL4D
																	MCF2L2		ABCA10								LOC645166
																	ATP11B		ABCA9								EMBP1
																	VPS8		ABCA8								SRGAP2B
																	RNU6-1		ATP5H								SRGAP2C
																	GPR160		APPBP2								PPIAL4A
																	FETUB		GNA13								GPR89A
																	LAMP3		CD300C								PPIAL4C
																	KCNMB3		TLK2								HIST2H3D
																	GOLIM4		POLG2								FAM72B
																	ZNF639		CD300A								FAM72D
																	PEX5L		DDX42								NBPF8
																	DNAJB11		ARSG								LINC00623
																	DCUN1D1		GGA3								LOC728989
																	KLHL24		EXOC7								PPIAL4E
																	TBCCD1		ABCA6								PFN1P2
																	P3H2		ABCA5								PDZK1P1
																	ABCF3		KCTD2								LOC100132057
																	PARL		WBP2								NBPF10
																	MFN1		CDC42EP4								FCGR1CP
																	YEATS2		NOL11								NBPF20
																	MYNN		TANC2								HYDIN2
																	EIF5A2		NAT9								LINC00624
																	MCCC1		PITPNC1								LOC100505824
																	MRPL47		CACNG5								MIR5087
																	NCEH1		CACNG4								SRGAP2-AS1
																	SLC7A14		SAP30BP								SRGAP2D
																	SENP2		NT5C								RNVU1-8
																	GNB4		CDR2L								LOC101927429
																	RTP4		MRPS7								LOC101927468
																	MAGEF1		RNFT1								LOC101928979
																	ZMAT3		HN1								NBPF25P
																	FNDC3B		TUBD1								LOC101929798
																	TBL1XR1		TACO1								RNVU1-4
																	ZBBX		AMZ2								RNVU1-14
																	LRRC31		PTRH2								RNVU1-15
																	MAP6D1		SDK2								RNVU1-20
																	PHC3		FAM20A								RNVU1-17
																	SPATA16		BCAS3								RNVU1-3
																	B3GNT5		TMEM104								RNVU1-1
																	ACTRT3		C17orf80								RNVU1-6
																	KLHL6		WIPI1								RNVU1-19
																	VWA5B2		TEX2								MIR6736
																	TMEM41A		GPRC5C								MIR6077
																	EGFEM1P		CCDC47								CH17-408M7.1
																	CAMK2N2		MIF4GD								LOC103091866
																	RPL39L		INTS2
																	DNAJC19		CASKIN2
																	FAM131A		SLC25A19
																	TMEM207		HEATR6
																	RTP1		DNAI2
																	TTC14		SMURF2
																	WDR49		MRPL38
																	LRRC34		ARMC7
																	HTR3C		DHX40
																	LIPH		NUP85
																	HTR3D		MYO15B
																	RPL22L1		LIMD2
																	LOC253573		KCNH6
																	NAALADL2		VMP1
																	HTR3E		BRIP1
																	C3orf70		QRICH2
																	TPRG1		USP32
																	CCDC39		FAM104A
																	EHHADH-AS1		MGC16275
																	LPP-AS2		FBF1
																	LRRIQ4		UNK
																	SAMD7		CEP95
																	NMRAL1P1		TRIM47
																	RTP2		STRADA
																	OSTN		PRR29
																	SOX2-OT		OTOP2
																	TMEM212		TTYH2
																	FLJ46066		RNF157
																	FLJ42393		FTSJ3
																	MIR28		USH1G
																	SNORD2		CD300LB
																	SNORA4		KIF19
																	LINC01330		C17orf64
																	IGF2BP2-AS1		CD300LF
																	GMNC		C17orf77
																	SNORA81		TCAM1P
																	SNORD66		EFCAB3
																	MIR551B		LOC146795
																	MIR569		LOC146880
																	MIR944		2021-03-10
																	LOC100128164		CEP112
																	LOC100131635		SLC39A11
																	SNAR-I		AMZ2P1
																	MIR1224		TRIM65
																	MIR1248		UNC13D
																	MIR1263		LINC00469
																	LINC01208		FADS6
																	LINC00578		HID1
																	LOC100505609		TSEN54
																	LINC00888		UBALD2
																	LOC100507661		C17orf58
																	MIR4448		MILR1
																	MIR4789		RAB37
																	LINC00501		METTL2A
																	MIR5588		CD300E
																	MIR548AQ		NACA2
																	NAALADL2-AS3		OTOP3
																	LPP-AS1		GPR142
																	ABCC5-AS1		ZACN
																	NLGN1-AS1		LRRC37A3
																	KLHL6-AS1		LOC388406
																	TPRG1-AS2		C17orf82
																	TPRG1-AS1		BTBD17
																	EIF2B5-AS1		PRR29-AS1
																	ADIPOQ-AS1		KCNJ2-AS1
																	TMEM212-AS1		SOX9-AS1
																	NAALADL2-AS2		LINC00511
																	NAALADL2-AS1		LOC400620
																	LINC01014		MIR21
																	LINC01206		TBC1D3P2
																	LOC101928583		PLEKHM1P1
																	LINC01209		LOC440461
																	LOC101928739		CPSF4L
																	PEX5L-AS2		SMIM5
																	LOC101928882		WFDC21P
																	LOC101928992		TBC1D3P1-DHX40P1
																	LOC101929106		LOC653653
																	LOC101929130		SCARNA20
																	P3H2-AS1		SNORA50C
																	RNU6-7		SNORD104
																	MIR6828		MIR548D2
																	MIR7977		MIR633
																	KCCAT211		MIR634
																	LOC102724604		MIR635
																	LOC102724699		LOC729683
																	RNU6-2		SNORA38B
																	LINC01322		LOC100130520
																	LINC01327		SMIM6
																	LINC01324		CD300LD
																	KCNMB2-AS1		PRO1804
																	LOC105374194		LOC100134391
																	LOC105374205		TEN1
																	LOC105374244		LOC100287042
																	LOC105374250		MIR4315-2
																	LOC105374266		MIR4315-1
																	HTR3E-AS1		LINC00674
																			LINC00673
																			MIR3678
																			MIR3615
																			MIR548AA2
																			LOC100507002
																			RNF157-AS1
																			MIR1273E
																			TEN1-CDK3
																			MIR4737
																			MIR4738
																			MIR4524A
																			MIR3064
																			MIR5047
																			MIR4524B
																			LOC101927755
																			LOC101927855
																			LOC101927877
																			PRKCA-AS1
																			LOC101928021
																			LINC01482
																			LINC01483
																			LINC01028
																			CASC17
																			LOC101928205
																			LOC101928251
																			MIR6080
																			MIR6868
																			MIR6785
																			LINC01152
																			LINC01497
																			LOC102723505
																			LOC102723517
																			HID1-AS1
																			TBX2-AS1
																			ABCA9-AS1
																			LOC105371849
																			SNHG25
																			CRAT40
