# Supplementary material for: Multi-Omics analysis identifies a lncRNA-related prognostic signature to predict bladder cancer recurrence
Source: Bioengineered. 2021 Nov 30;12(2):11108–25. doi: 10.1080/21655979.2021.2000122 (PMC8810060; doi:10.1080/21655979.2021.2000122)
Supplement: Supplemental Material [file KBIE_A_2000122_SM6276.zip › supplementary/Supplemental table 4.xlsx]

## Sheet: Sheet1
Supplemental Table 3. Genes with significant deletions in the TCGA training datasets via GISTIC 2.0.
cytoband	9p21.3	2q37.1	13q14.2	8p21.3	5q12.1	8p23.2	16p13.3	3p14.2	17p12	18q22.3	10q23.31	6q21	11p15.5	4q34.2	2q22.1	22q13.32	19p13.3	14q24.1	4q22.1	11q23.3
q value	5.368e-133	3.051e-21	5.7948e-17	2.9558e-32	6.5781e-10	3.2793e-31	6.5738e-08	9.108e-08	1.5052e-07	7.2603e-07	1.044e-05	0.00047848	0.00052174	2.7493e-05	1.7686e-09	0.0012121	0.0048979	0.0069939	0.0021046	0.028967
residual q value	5.368e-133	3.2371e-17	5.7948e-17	1.8092e-10	6.5781e-10	3.5242e-09	6.5738e-08	9.108e-08	1.5052e-07	7.2603e-07	1.044e-05	0.00047848	0.00052174	0.00075947	0.0010331	0.0012121	0.0048979	0.0069939	0.028163	0.028967
wide peak boundaries	chr9:21963432-21978615	chr2:232444438-233761150	chr13:48372215-48573726	chr8:15529393-31023947	chr5:59955799-59974727	chr8:1-11791279	chr16:3718458-3796741	chr3:61136773-61145226	chr17:10701768-17426442	chr18:71174012-71263123	chr10:87968370-88624931	chr6:89433067-120264351	chr11:598110-723657	chr4:174956778-176609641	chr2:141136178-141194735	chr22:48650906-48671086	chr19:1070911-1165897	chr14:68133281-68333069	chr4:90950634-90963256	chr11:104246064-135086622
genes in wide peak	CDKN2A	ALPI	RCBTB2	NAT1	PDE4D	ANGPT2	CREBBP	FHIT	ADORA2B	[LINC01541]	PTEN	hsa-mir-2113	DRD4	GPM6A	LRP1B	FAM19A5	GPX4	RAD51B	CCSER1	ACAT1
	CDKN2A-AS1	CHRND	RB1	NAT2		BLK			COX10		RNLS	AIM1	IRF7	ADAM29			POLR2E			ACRV1
		CHRNG	LPAR6	ADRA1A		DEFA1			DNAH9		LIPJ	AMD1	SCT	SPCS3			SBNO2			APLP2
		INPP5D		ASAH1		DEFA3			MEIS3P1			PRDM1	DEAF1	WDR17			ARHGAP45			APOA1
		KCNJ13		ATP6V1B2		DEFA4			PMP22			CCNC	CDHR5	SPATA4						APOA4
		NEU2		BMP1		DEFA5			MAP2K4			COL10A1	PHRF1	ASB5						APOC3
		SAG		POLR3D		DEFA6			UBB			EPHA7	EPS8L2	LOC101928590						ARCN1
		DGKD		BNIP3L		DEFB1			ZNF18			FOXO3	TMEM80							ATM
		ECEL1		CHRNA2		DEFB4A			COPS3			FRK								FXYD2
		EIF4E2		CLU		CLN8			PIGL			FYN								CXCR5
		NGEF		DPYSL2		GATA4			NCOR1			GPR6								CASP1
		GIGYF2		DUSP4		MSRA			CCDC144A			GRIK2								CASP4
		UGT1A10		EGR3		TNKS			ARHGAP44			HDAC2								CASP5
		UGT1A8		DMTN		MYOM2			HS3ST3B1			KPNA5								CBL
		UGT1A7		EPHX2		DLGAP2			HS3ST3A1			LAMA4								CD3D
		UGT1A6		EXTL3		MFHAS1			TRIM16			MARCKS								CD3E
		UGT1A5		PTK2B		ARHGEF10			MPRIP			MAN1A1								CD3G
		UGT1A9		FGL1		KBTBD11			TNFRSF13B			PLN								CHEK1
		UGT1A4		GFRA2		SPAG11B			SNORD49A			POU3F2								CRYAB
		UGT1A1		GNRH1		FBXO25			TRPV2			PREP								DDX6
		UGT1A3		GSR		PINX1			TTC19			REV3L								DDX10
		ATG16L1		GTF2E2		AGPAT5			NT5M			ROS1								DLAT
		USP40		LOXL2		CSMD1			ADPRM			SIM1								DPAGT1
		EFHD1		LPL		MTMR9			ZNF286A			SMPD2								DRD2
		TIGD1		MSR1		MCPH1			ZNF287			MAP3K7								ETS1
		C2orf82		NEFM		PPP1R3B			ZNF624			NR2E1								FDX1
		DNAJB3		NEFL		SOX7			ELAC2			TSPYL1								FLI1
		PRSS56		NKX3-1		FAM167A			TEKT3			DDO								SLC37A4
		SCARNA6		PCM1		SLC35G5			MGC12916			SNX3								GRIA4
		SCARNA5		PDGFRL		LINC00208			MYOCD			CD164								GRIK4
		LOC100286922		PNOC		FAM167A-AS1			CDRT7			WISP3								GUCY1A2
		MIR5001		PPP2CB		ERI1			CDRT8			WASF1								H2AFX
		LOC101928881		PPP2R2A		RP1L1			CDRT15P1			FHL5								HMBS
				PPP3CC		CLDN23			LRRC75A-AS1			ATG5								HSPA8
				SFTPC		DEFB104A			ZSWIM7			ZBTB24								HSPB2
				SLC7A2		LOC157273			CDRT15			FIG4								HTR3A
				SLC18A1		SGK223			USP32P1			CASP8AP2								IL10RA
				STC1		LINC00599			TVP23C			FUT9								IL18
				FZD3		FAM87A			CENPV			TRAF3IP2								STT3A
				TUSC3		TDRP			FLCN			ASCC3								KCNJ1
				UBXN8		ERICH1			PLD6			BVES								KCNJ5
				ADAM7		TDH			LINC00670			SEC63								VWA5A
				TNFRSF10D		ZNF596			CDRT4			ANKRD6								MCAM
				TNFRSF10C		DEFT1P			TBC1D26			CDK19								KMT2A
				TNFRSF10B		PRSS55			CDRT1			MDN1								NCAM1
				TNFRSF10A		C8orf74			TMEM220			TSPYL4								NFRKB
				FGF17		DEFB105A			SHISA6			UFL1								NNMT
				DOK2		DEFB106A			LRRC75A			BRD7P3								NPAT
				MTMR7		DEFB107A			KRT16P2			ASF1A								NRGN
				ENTPD4		DEFB109P1			PIRT			PNISR								OPCML
				PHYHIP		NEIL2			CDRT15P2			FBXL4								PAFAH1B2
				SORBS3		FAM86B3P			SNORD49B			SESN1								POU2AF1
				NPM2		XKR6			SNORD65			OSTM1								PPP2R1B
				DCTN6		LOC286083			MIR744			NDUFAF4								PTS
				PNMA2		LINC00965			LOC100128006			DSE								NECTIN1
				ADAM28		XKR5			FAM106CP			TUBE1								RDX
				RBPMS		USP17L8			LINC00675			C6orf203								RPS25
				LZTS1		LOC401442			MIR1288			CDC40								SC5D
				XPO7		USP17L1			MIR548H3			RWDD1								SCN2B
				TRIM35		MIR124-1			MAGOH2P			COQ3								SCN4B
				RHOBTB2		DEFB103A			TVP23C-CDRT4			SOBP								SDHD
				KIF13B		OR4F21			MIR4731			QRSL1								ST3GAL4
				PSD3		FAM90A7P			MIR1269B			PDSS2								SLN
				LEPROTL1		FAM90A10P			COX10-AS1			GOPC								SORL1
				SLC39A14		DEFA8P			TMEM220-AS1			LYRM2								SRPRA
				FGF20		DEFA9P			LOC101928418			HACE1								ST14
				ADAMDEC1		DEFA10P			LOC101928475			BEND3								TAGLN
				CNOT7		C8orf49			LOC101928567			PRDM13								TECTA
				PURG		ERICH1-AS1						BACH2								THY1
				ZDHHC2		DEFB109P1B						POPDC3								UPK2
				SLC25A37		RPL23AP53						MICAL1								ZBTB16
				SCARA3		USP17L4						FAM184A								ZNF202
				SARAF		USP17L3						MANEA								CUL5
				KCTD9		SPAG11A						GPR63								BARX2
				PIWIL2		MIR596						ARMC2								ZPR1
				ELP3		MIR597						RPF2								USP2
				INTS10		MIR598						MCHR2								PCSK7
				CCDC25		DEFA11P						FAXC								HTR3B
				INTS9		DEFA1B						GJA10								ZW10
				CSGALNACT1		FAM66B						RTN4IP1								UBE4A
				HR		PRR23D1						USP45								EI24
				PBK		ZNF705G						SLC22A16								FEZ1
				ZNF395		FAM66E						MFSD4B								ARHGAP32
				BIN3		ZNF705B						GTF3C6								C2CD2L
				TEX15		PRR23D2						KLHL32								RBM7
				MTUS1		LOC100287015						NUS1								MPZL2
				CCAR2		DEFB4B						SLC16A10								HYOU1
				SH2D4A		MIR1322						BVES-AS1								ATP5L
				PDLIM2		MIR548I3						CCDC162P								ADAMTS8
				EBF2		MIR4286						AK9								TREH
				FAM160B2		MIR3674						NT5DC1								CEP164
				HMBOX1		DLGAP2-AS1						FAM26D								IGSF9B
				NUDT18		MCPH1-AS1						ZUFSP								EXPH5
				DOCK5		MIR4659A						FAM162B								PHLDB1
				BIN3-IT1		MIR4660						HS3ST5								SIK2
				REEP4		MIR4659B						GPRC6A								NCAPD3
				STMN4		GS1-24F4.2						RFX6								ARHGEF12
				CHMP7		LOC101927752						SLC35F1								SIK3
				VPS37A		LOC101927815						VGLL2								VSIG2
				NKX2-6		LOC101928058						LACE1								BACE1
				PEBP4		LOC101929128						MMS22L								TRIM29
				CDCA2		LINCR-0001						FAM26E								CADM1
				ESCO2		LOC101929229						MCM9								POU2F3
				FBXO16		LOC101929269						SCML4								HINFP
				R3HCC1		MIR7160						CEP57L1								REXO2
				LGI3		MIR8055						PPIL6								OR8G2
				LOC254896		KBTBD11-OT1						LINC01268								OR8B8
				LOC286059		SNORA99						FLJ34503								OR8G1
				MICU3								DCBLD1								TIMM8B
				LOC286114								LOC285762								OR8B2
				SCARA5								RSPH4A								ACAD8
				FAM183CP								LINC00222								B3GAT1
				LOC389641								CEP85L								DCPS
				NUGGC								LIN28B								ZBTB44
				MIR320A								FAM26F								THYN1
				C8orf58								GSTM2P1								DDX25
				LINC00589								RFPL4B								NTM
				MBOAT4								FAM229B								CDON
				RBPMS-AS1								TSG1								SIDT2
				LOC100128993								TRAF3IP2-AS1								TRAPPC4
				MIR548H4								MIR548B								SPA17
				MIR4287								MIR587								FXYD6
				MIR548V								MCHR2-AS1								SIAE
				MIR3148								TPI1P3								C11orf71
				MIR4288								METTL24								ROBO4
				MIR3622A								LIN28B-AS1								SLC35F2
				MIR3622B								TRAPPC3L								RAB39A
				LOC100507071								TSTD3								BTG4
				LOC100507156								CD24								NXPE4
				SMIM18								LOC100287632								TTC12
				LZTS1-AS1								MIR2113								C11orf57
				LOC101929066								LOC100422737								ELMOD1
				LOC101929172								MIR3144								FOXRED1
				LOC101929237								MIR4464								SCN3B
				LOC101929294								MIR4643								VPS11
				LOC101929315								MIR548AI								TEX12
				EXTL3-AS1								LOC100996634								CRTAM
				LOC101929450								MANEA-AS1								TMPRSS4
				LOC101929470								LOC101927314								IFT46
				MIR6841								LOC101927365								PRDM10
				MIR6842								LOC101927640								DSCAML1
				MIR6843								LOC101927686								GRAMD1B
				MIR6876								LOC101927768								ARHGAP20
				MIR7641-2								LOC101927919								USP28
				LOC102467222								LOC101929057								CARD18
												CASC6								AASDHPPT
												ARMC2-AS1								PKNOX2
												MIR7641-2								TP53AIP1
												LOC105377924								ABCG4
												LOC105377962								ROBO3
												LOC105377967								C11orf1
												LOC105377975								RNF26
																				FAM118B
																				NLRX1
																				MSANTD2
																				ALG9
																				CLMP
																				PDZD3
																				C11orf63
																				CCDC15
																				TMPRSS5
																				PUS3
																				JAM3
																				BCO2
																				TMPRSS13
																				MSANTD4
																				KIRREL3
																				BUD13
																				TMEM25
																				RPUSD4
																				TBRG1
																				UBASH3B
																				SNORD14C
																				SNORD14D
																				SNORD14E
																				DIXDC1
																				ZC3H12C
																				GLB1L2
																				ESAM
																				ALKBH8
																				FDXACB1
																				C11orf52
																				VPS26B
																				GLB1L3
																				TIRAP
																				CARD16
																				C1QTNF5
																				PANX3
																				APOA5
																				TMEM45B
																				COLCA2
																				PIH1D2
																				NXPE1
																				NXPE2
																				JAML
																				KBTBD3
																				CWF19L2
																				KDELC2
																				LAYN
																				TTC36
																				PATE1
																				C11orf65
																				ADAMTS15
																				MPZL3
																				C11orf45
																				HYLS1
																				TMEM218
																				SLC37A2
																				OR8B12
																				OR8G5
																				OR10G8
																				OR10G9
																				OR10S1
																				OR6T1
																				OR4D5
																				TBCEL
																				TMEM136
																				SPATA19
																				HEPACAM
																				OAF
																				ANKK1
																				RNF214
																				LOC283140
																				LINC00900
																				BCL9L
																				FOXR1
																				CCDC153
																				OR8D1
																				OR8D2
																				OR8B4
																				KIRREL3-AS3
																				C11orf44
																				MIR4697HG
																				LOC283177
																				CCDC84
																				TMEM225
																				OR8D4
																				C11orf53
																				LOC341056
																				PLET1
																				LOC387810
																				BSX
																				OR6X1
																				OR6M1
																				OR10G4
																				OR10G7
																				OR8B3
																				OR8A1
																				C11orf87
																				COLCA1
																				C11orf88
																				MIR100HG
																				PATE2
																				PATE4
																				ST3GAL4-AS1
																				SNX19
																				LOC403312
																				MIRLET7A2
																				MIR100
																				MIR125B1
																				MIR34B
																				MIR34C
																				BLID
																				CASP1P2
																				CARD17
																				LINC00167
																				HEPN1
																				LOC643733
																				LOC643923
																				CLDN25
																				LOC646522
																				LOC649133
																				RPL23AP64
																				LOC100128239
																				LOC100131626
																				LOC100132078
																				LOC100132686
																				PATE3
																				NCAM1-AS1
																				BACE1-AS
																				MIR4301
																				MIR3167
																				USP2-AS1
																				MIR3656
																				CASP12
																				LOC100507283
																				SENCR
																				LOC100507431
																				LOC100507548
																				TMPRSS4-AS1
																				HSPB2-C11orf52
																				FXYD6-FXYD2
																				MIR4697
																				MIR4493
																				MIR4491
																				MIR4492
																				LOC100652768
																				KIRREL3-AS2
																				NTM-IT
																				LOC101928535
																				LOC101928823
																				LOC101928847
																				LOC101928940
																				LOC101928985
																				LOC101929011
																				LOC101929089
																				LOC101929208
																				LOC101929227
																				LOC101929340
																				LOC101929427
																				LOC101929473
																				LOC101929497
																				LOC101929517
																				LOC101929538
																				LINC01395
																				NTM-AS1
																				LOC101929653
																				MIR6756
																				MIR7641-1
																				MIR7641-2
																				MIR6090
																				MIR6716
																				MIR8052
																				LOC102723895
																				LOC102724301
																				LOC103611081
																				PKNOX2-AS1
																				APOA1-AS
																				LOC105369473
																				LOC105369486
																				LOC105369507
																				LOC105369509
																				LOC105369532
																				STT3A-AS1
