# Supplementary material for: Multi-Omics analysis identifies a lncRNA-related prognostic signature to predict bladder cancer recurrence
Source: Bioengineered. 2021 Nov 30;12(2):11108–25. doi: 10.1080/21655979.2021.2000122 (PMC8810060; doi:10.1080/21655979.2021.2000122)
Supplement: Supplemental Material [file KBIE_A_2000122_SM6276.zip › supplementary/Supplemental table 5.xlsx]

## Sheet: Sheet1
Supplemental Table 4. 2665 lncRNAs associated with gene mutations in the TCGA training datasets.
ENSG00000240423
ENSG00000269416
ENSG00000225269
ENSG00000239877
ENSG00000258279
ENSG00000226688
ENSG00000259345
ENSG00000273311
ENSG00000204528
ENSG00000251538
ENSG00000263711
ENSG00000235023
ENSG00000259847
ENSG00000229941
ENSG00000269680
ENSG00000279064
ENSG00000226235
ENSG00000251615
ENSG00000237424
ENSG00000272734
ENSG00000235204
ENSG00000251359
ENSG00000261798
ENSG00000275491
ENSG00000228404
ENSG00000259248
ENSG00000226806
ENSG00000254814
ENSG00000246526
ENSG00000272079
ENSG00000261504
ENSG00000224870
ENSG00000260281
ENSG00000270015
ENSG00000227719
ENSG00000230426
ENSG00000272335
ENSG00000272989
ENSG00000251676
ENSG00000235875
ENSG00000237714
ENSG00000251455
ENSG00000239523
ENSG00000256073
ENSG00000268895
ENSG00000272269
ENSG00000245910
ENSG00000256508
ENSG00000280081
ENSG00000233718
ENSG00000231566
ENSG00000272654
ENSG00000230010
ENSG00000253314
ENSG00000261446
ENSG00000254166
ENSG00000274292
ENSG00000232197
ENSG00000233452
ENSG00000247011
ENSG00000235519
ENSG00000117242
ENSG00000251138
ENSG00000227252
ENSG00000230552
ENSG00000225439
ENSG00000260239
ENSG00000240527
ENSG00000237685
ENSG00000224854
ENSG00000278107
ENSG00000237292
ENSG00000183643
ENSG00000246145
ENSG00000270344
ENSG00000261229
ENSG00000237781
ENSG00000229558
ENSG00000270171
ENSG00000274956
ENSG00000226903
ENSG00000274213
ENSG00000280374
ENSG00000279151
ENSG00000278239
ENSG00000253716
ENSG00000254443
ENSG00000253741
ENSG00000230630
ENSG00000246982
ENSG00000224788
ENSG00000256028
ENSG00000230098
ENSG00000259644
ENSG00000266680
ENSG00000198590
ENSG00000272940
ENSG00000274536
ENSG00000224152
ENSG00000243491
ENSG00000254008
ENSG00000227375
ENSG00000258938
ENSG00000232832
ENSG00000226380
ENSG00000255568
ENSG00000230724
ENSG00000274849
ENSG00000136275
ENSG00000261136
ENSG00000231898
ENSG00000268108
ENSG00000254635
ENSG00000244791
ENSG00000270074
ENSG00000230061
ENSG00000261544
ENSG00000233746
ENSG00000264707
ENSG00000224822
ENSG00000179219
ENSG00000229056
ENSG00000254433
ENSG00000224100
ENSG00000262031
ENSG00000272568
ENSG00000259498
ENSG00000267452
ENSG00000132204
ENSG00000254480
ENSG00000259343
ENSG00000177112
ENSG00000225826
ENSG00000269376
ENSG00000273356
ENSG00000260777
ENSG00000249604
ENSG00000229334
ENSG00000273018
ENSG00000260804
ENSG00000225746
ENSG00000236662
ENSG00000236723
ENSG00000249684
ENSG00000196810
ENSG00000235026
ENSG00000234336
ENSG00000253930
ENSG00000259408
ENSG00000260059
ENSG00000225265
ENSG00000179818
ENSG00000265692
ENSG00000249035
ENSG00000271614
ENSG00000235335
ENSG00000272341
ENSG00000260902
ENSG00000267593
ENSG00000278921
ENSG00000267112
ENSG00000229791
ENSG00000225342
ENSG00000273313
ENSG00000188185
ENSG00000271828
ENSG00000259849
ENSG00000258096
ENSG00000267080
ENSG00000260552
ENSG00000259954
ENSG00000272644
ENSG00000174403
ENSG00000235770
ENSG00000256234
ENSG00000205837
ENSG00000254231
ENSG00000268941
ENSG00000229582
ENSG00000224750
ENSG00000147753
ENSG00000226237
ENSG00000237422
ENSG00000240875
ENSG00000230082
ENSG00000233760
ENSG00000239219
ENSG00000255537
ENSG00000272463
ENSG00000256116
ENSG00000229771
ENSG00000224358
ENSG00000245384
ENSG00000274425
ENSG00000259862
ENSG00000270820
ENSG00000262136
ENSG00000259142
ENSG00000273344
ENSG00000278601
ENSG00000232519
ENSG00000273805
ENSG00000260131
ENSG00000225300
ENSG00000266830
ENSG00000258754
ENSG00000260669
ENSG00000265688
ENSG00000260698
ENSG00000238142
ENSG00000273247
ENSG00000261490
ENSG00000243819
ENSG00000243081
ENSG00000255443
ENSG00000254823
ENSG00000226484
ENSG00000272914
ENSG00000272576
ENSG00000273172
ENSG00000229227
ENSG00000253302
ENSG00000259943
ENSG00000229950
ENSG00000246731
ENSG00000237886
ENSG00000260293
ENSG00000278133
ENSG00000224743
ENSG00000281706
ENSG00000237054
ENSG00000247699
ENSG00000237435
ENSG00000234572
ENSG00000231216
ENSG00000254143
ENSG00000197085
ENSG00000234944
ENSG00000253187
ENSG00000233593
ENSG00000259940
ENSG00000228839
ENSG00000272301
ENSG00000266171
ENSG00000279797
ENSG00000281406
ENSG00000235724
ENSG00000245149
ENSG00000234264
ENSG00000235423
ENSG00000258525
ENSG00000229042
ENSG00000273253
ENSG00000261737
ENSG00000268798
ENSG00000258616
ENSG00000233203
ENSG00000260467
ENSG00000259642
ENSG00000226944
ENSG00000227640
ENSG00000261512
ENSG00000259915
ENSG00000181800
ENSG00000255389
ENSG00000243224
ENSG00000261734
ENSG00000236013
ENSG00000253532
ENSG00000215014
ENSG00000274712
ENSG00000232021
ENSG00000255428
ENSG00000250033
ENSG00000275601
ENSG00000246375
ENSG00000233930
ENSG00000273038
ENSG00000250546
ENSG00000270076
ENSG00000238005
ENSG00000236268
ENSG00000253715
ENSG00000267100
ENSG00000259275
ENSG00000250802
ENSG00000277173
ENSG00000236081
ENSG00000261428
ENSG00000244953
ENSG00000225063
ENSG00000275055
ENSG00000273287
ENSG00000276148
ENSG00000261218
ENSG00000228412
ENSG00000261188
ENSG00000259732
ENSG00000230910
ENSG00000260913
ENSG00000260761
ENSG00000258766
ENSG00000236540
ENSG00000281357
ENSG00000260249
ENSG00000269821
ENSG00000258441
ENSG00000260806
ENSG00000260461
ENSG00000260475
ENSG00000277837
ENSG00000248360
ENSG00000258169
ENSG00000230333
ENSG00000272505
ENSG00000246379
ENSG00000177640
ENSG00000280798
ENSG00000281530
ENSG00000236064
ENSG00000224660
ENSG00000267808
ENSG00000082929
ENSG00000277215
ENSG00000228109
ENSG00000259692
ENSG00000232759
ENSG00000267784
ENSG00000231010
ENSG00000232310
ENSG00000273729
ENSG00000179428
ENSG00000198221
ENSG00000265845
ENSG00000205181
ENSG00000272123
ENSG00000260418
ENSG00000240990
ENSG00000215039
ENSG00000230292
ENSG00000267532
ENSG00000271880
ENSG00000221990
ENSG00000270091
ENSG00000234684
ENSG00000261167
ENSG00000235535
ENSG00000245768
ENSG00000260751
ENSG00000267322
ENSG00000229565
ENSG00000266208
ENSG00000257151
ENSG00000261879
ENSG00000254907
ENSG00000269609
ENSG00000273117
ENSG00000259322
ENSG00000261627
ENSG00000197099
ENSG00000249717
ENSG00000277283
ENSG00000223949
ENSG00000229728
ENSG00000233237
ENSG00000196756
ENSG00000265625
ENSG00000233008
ENSG00000261441
ENSG00000177738
ENSG00000266677
ENSG00000260681
ENSG00000227199
ENSG00000243069
ENSG00000176659
ENSG00000273445
ENSG00000183154
ENSG00000189295
ENSG00000259438
ENSG00000234311
ENSG00000238279
ENSG00000224992
ENSG00000269386
ENSG00000227540
ENSG00000279078
ENSG00000267028
ENSG00000254551
ENSG00000245954
ENSG00000260118
ENSG00000122043
ENSG00000260196
ENSG00000256967
ENSG00000236332
ENSG00000268129
ENSG00000184991
ENSG00000245025
ENSG00000256969
ENSG00000269397
ENSG00000228309
ENSG00000270049
ENSG00000189223
ENSG00000273828
ENSG00000249923
ENSG00000255394
ENSG00000254813
ENSG00000233365
ENSG00000235142
ENSG00000278343
ENSG00000226026
ENSG00000269210
ENSG00000261616
ENSG00000279110
ENSG00000274605
ENSG00000251364
ENSG00000259426
ENSG00000269293
ENSG00000235978
ENSG00000243368
ENSG00000233559
ENSG00000278611
ENSG00000273314
ENSG00000226387
ENSG00000246223
ENSG00000258136
ENSG00000257726
ENSG00000228741
ENSG00000183674
ENSG00000226091
ENSG00000180458
ENSG00000272154
ENSG00000255284
ENSG00000278192
ENSG00000205791
ENSG00000187013
ENSG00000268996
ENSG00000267397
ENSG00000253837
ENSG00000267365
ENSG00000259065
ENSG00000268635
ENSG00000236256
ENSG00000227279
ENSG00000261095
ENSG00000239513
ENSG00000276707
ENSG00000277299
ENSG00000231419
ENSG00000224814
ENSG00000253557
ENSG00000253522
ENSG00000253181
ENSG00000260422
ENSG00000258779
ENSG00000238186
ENSG00000266993
ENSG00000260476
ENSG00000206195
ENSG00000235236
ENSG00000223478
ENSG00000177699
ENSG00000257167
ENSG00000255478
ENSG00000231057
ENSG00000281912
ENSG00000259687
ENSG00000260526
ENSG00000229807
ENSG00000254266
ENSG00000205696
ENSG00000226337
ENSG00000225742
ENSG00000236819
ENSG00000253508
ENSG00000226067
ENSG00000230623
ENSG00000234817
ENSG00000233033
ENSG00000256915
ENSG00000228564
ENSG00000234741
ENSG00000228863
ENSG00000206337
ENSG00000257379
ENSG00000236519
ENSG00000249781
ENSG00000223786
ENSG00000258053
ENSG00000263731
ENSG00000228021
ENSG00000236301
ENSG00000259972
ENSG00000224141
ENSG00000257771
ENSG00000267709
ENSG00000235706
ENSG00000265096
ENSG00000172965
ENSG00000263072
ENSG00000231160
ENSG00000253397
ENSG00000269427
ENSG00000277954
ENSG00000197308
ENSG00000278936
ENSG00000239213
ENSG00000272491
ENSG00000254300
ENSG00000228203
ENSG00000236795
ENSG00000272361
ENSG00000249584
ENSG00000266495
ENSG00000269918
ENSG00000267057
ENSG00000272106
ENSG00000271259
ENSG00000269893
ENSG00000265142
ENSG00000234665
ENSG00000233847
ENSG00000228956
ENSG00000243629
ENSG00000205611
ENSG00000231689
ENSG00000251022
ENSG00000259251
ENSG00000231908
ENSG00000212978
ENSG00000235531
ENSG00000228709
ENSG00000272913
ENSG00000280594
ENSG00000230023
ENSG00000225751
ENSG00000267665
ENSG00000248872
ENSG00000236499
ENSG00000232934
ENSG00000261959
ENSG00000273115
ENSG00000234880
ENSG00000224559
ENSG00000261357
ENSG00000253308
ENSG00000272368
ENSG00000224975
ENSG00000235652
ENSG00000241684
ENSG00000268568
ENSG00000254226
ENSG00000237058
ENSG00000241544
ENSG00000213742
ENSG00000261035
ENSG00000265750
ENSG00000266918
ENSG00000227959
ENSG00000246695
ENSG00000229116
ENSG00000254815
ENSG00000247774
ENSG00000253510
ENSG00000234290
ENSG00000271320
ENSG00000257550
ENSG00000255062
ENSG00000255366
ENSG00000256577
ENSG00000226419
ENSG00000261505
ENSG00000229643
ENSG00000257809
ENSG00000254960
ENSG00000260810
ENSG00000266469
ENSG00000231473
ENSG00000272817
ENSG00000253982
ENSG00000179523
ENSG00000256482
ENSG00000176753
ENSG00000234902
ENSG00000263499
ENSG00000258998
ENSG00000245849
ENSG00000274272
ENSG00000278730
ENSG00000273906
ENSG00000229243
ENSG00000259807
ENSG00000255418
ENSG00000229727
ENSG00000260910
ENSG00000280927
ENSG00000237594
ENSG00000273474
ENSG00000256362
ENSG00000244879
ENSG00000272523
ENSG00000259133
ENSG00000267204
ENSG00000240476
ENSG00000273387
ENSG00000223960
ENSG00000223482
ENSG00000226137
ENSG00000267026
ENSG00000254102
ENSG00000267655
ENSG00000234497
ENSG00000267750
ENSG00000232533
ENSG00000228933
ENSG00000249550
ENSG00000230015
ENSG00000176728
ENSG00000251175
ENSG00000266835
ENSG00000275854
ENSG00000203392
ENSG00000262703
ENSG00000260032
ENSG00000253744
ENSG00000264785
ENSG00000224950
ENSG00000260651
ENSG00000235663
ENSG00000232079
ENSG00000204091
ENSG00000236700
ENSG00000203993
ENSG00000186825
ENSG00000259577
ENSG00000234961
ENSG00000224023
ENSG00000261742
ENSG00000236051
ENSG00000264859
ENSG00000272666
ENSG00000234949
ENSG00000213600
ENSG00000235058
ENSG00000260619
ENSG00000233334
ENSG00000203688
ENSG00000271725
ENSG00000272558
ENSG00000204603
ENSG00000260063
ENSG00000235070
ENSG00000214184
ENSG00000184385
ENSG00000267774
ENSG00000254208
ENSG00000269460
ENSG00000217455
ENSG00000247982
ENSG00000237737
ENSG00000249007
ENSG00000235703
ENSG00000263272
ENSG00000233016
ENSG00000261455
ENSG00000257671
ENSG00000264985
ENSG00000198106
ENSG00000229102
ENSG00000255120
ENSG00000259673
ENSG00000257530
ENSG00000254486
ENSG00000259906
ENSG00000278768
ENSG00000258634
ENSG00000257407
ENSG00000272054
ENSG00000265666
ENSG00000226312
ENSG00000226328
ENSG00000233086
ENSG00000234222
ENSG00000274698
ENSG00000260231
ENSG00000265678
ENSG00000227946
ENSG00000198358
ENSG00000239205
ENSG00000250584
ENSG00000268858
ENSG00000233429
ENSG00000253887
ENSG00000275620
ENSG00000228201
ENSG00000272686
ENSG00000237119
ENSG00000281026
ENSG00000259240
ENSG00000266289
ENSG00000228723
ENSG00000260972
ENSG00000275202
ENSG00000223403
ENSG00000270607
ENSG00000273162
ENSG00000260433
ENSG00000276980
ENSG00000246640
ENSG00000273373
ENSG00000275494
ENSG00000226122
ENSG00000257955
ENSG00000246022
ENSG00000268230
ENSG00000249231
ENSG00000261498
ENSG00000233047
ENSG00000230844
ENSG00000257894
ENSG00000232006
ENSG00000249833
ENSG00000231881
ENSG00000261478
ENSG00000281189
ENSG00000269352
ENSG00000238022
ENSG00000273189
ENSG00000257621
ENSG00000262061
ENSG00000234186
ENSG00000262075
ENSG00000231651
ENSG00000231079
ENSG00000261770
ENSG00000260988
ENSG00000233997
ENSG00000249816
ENSG00000269243
ENSG00000250039
ENSG00000251616
ENSG00000257194
ENSG00000228789
ENSG00000254548
ENSG00000260011
ENSG00000273958
ENSG00000272049
ENSG00000276791
ENSG00000228630
ENSG00000225335
ENSG00000262477
ENSG00000231365
ENSG00000260790
ENSG00000225564
ENSG00000225329
ENSG00000280011
ENSG00000259705
ENSG00000229214
ENSG00000278383
ENSG00000245694
ENSG00000224046
ENSG00000229896
ENSG00000236283
ENSG00000232825
ENSG00000257337
ENSG00000237943
ENSG00000181798
ENSG00000263146
ENSG00000248762
ENSG00000203601
ENSG00000212694
ENSG00000267432
ENSG00000278600
ENSG00000251209
ENSG00000272668
ENSG00000259363
ENSG00000261474
ENSG00000228888
ENSG00000204860
ENSG00000226440
ENSG00000230679
ENSG00000275964
ENSG00000237181
ENSG00000250668
ENSG00000274031
ENSG00000261070
ENSG00000237992
ENSG00000177133
ENSG00000233589
ENSG00000253438
ENSG00000264954
ENSG00000224729
ENSG00000250302
ENSG00000274104
ENSG00000233527
ENSG00000242242
ENSG00000233230
ENSG00000258892
ENSG00000197301
ENSG00000241158
ENSG00000256746
ENSG00000231890
ENSG00000272808
ENSG00000267374
ENSG00000271816
ENSG00000228802
ENSG00000254556
ENSG00000267254
ENSG00000267421
ENSG00000203808
ENSG00000225733
ENSG00000274964
ENSG00000226747
ENSG00000250280
ENSG00000227674
ENSG00000256628
ENSG00000280587
ENSG00000269834
ENSG00000260500
ENSG00000131484
ENSG00000260361
ENSG00000259073
ENSG00000240859
ENSG00000226496
ENSG00000267549
ENSG00000257660
ENSG00000264278
ENSG00000280434
ENSG00000274993
ENSG00000244184
ENSG00000223842
ENSG00000272745
ENSG00000255399
ENSG00000228919
ENSG00000245614
ENSG00000271270
ENSG00000281398
ENSG00000186594
ENSG00000258451
ENSG00000268516
ENSG00000259802
ENSG00000224017
ENSG00000246863
ENSG00000257663
ENSG00000264575
ENSG00000250544
ENSG00000243004
ENSG00000244649
ENSG00000185847
ENSG00000233355
ENSG00000234456
ENSG00000268912
ENSG00000273382
ENSG00000205861
ENSG00000261460
ENSG00000270589
ENSG00000236720
ENSG00000231482
ENSG00000244137
ENSG00000261465
ENSG00000225050
ENSG00000230387
ENSG00000271780
ENSG00000253352
ENSG00000247796
ENSG00000226833
ENSG00000275552
ENSG00000256128
ENSG00000240207
ENSG00000235016
ENSG00000260949
ENSG00000235481
ENSG00000259150
ENSG00000272870
ENSG00000251432
ENSG00000268536
ENSG00000230699
ENSG00000267248
ENSG00000204934
ENSG00000255737
ENSG00000225138
ENSG00000263745
ENSG00000227053
ENSG00000136315
ENSG00000232633
ENSG00000238258
ENSG00000260160
ENSG00000196696
ENSG00000146521
ENSG00000235033
ENSG00000261000
ENSG00000262652
ENSG00000253948
ENSG00000241357
ENSG00000246366
ENSG00000236830
ENSG00000253974
ENSG00000228436
ENSG00000227388
ENSG00000234452
ENSG00000260329
ENSG00000250899
ENSG00000224897
ENSG00000196893
ENSG00000270087
ENSG00000184809
ENSG00000262079
ENSG00000251283
ENSG00000246740
ENSG00000259959
ENSG00000277715
ENSG00000254501
ENSG00000260830
ENSG00000274925
ENSG00000225285
ENSG00000234050
ENSG00000260807
ENSG00000255559
ENSG00000239454
ENSG00000256862
ENSG00000268189
ENSG00000235092
ENSG00000281756
ENSG00000227953
ENSG00000273015
ENSG00000261666
ENSG00000225535
ENSG00000203279
ENSG00000267147
ENSG00000267252
ENSG00000271670
ENSG00000215256
ENSG00000253898
ENSG00000260920
ENSG00000235154
ENSG00000212743
ENSG00000178243
ENSG00000274422
ENSG00000273108
ENSG00000225446
ENSG00000273637
ENSG00000257698
ENSG00000275297
ENSG00000273106
ENSG00000224738
ENSG00000204685
ENSG00000247271
ENSG00000227477
ENSG00000276116
ENSG00000243701
ENSG00000258499
ENSG00000267348
ENSG00000233009
ENSG00000273033
ENSG00000264895
ENSG00000276931
ENSG00000260711
ENSG00000178977
ENSG00000259070
ENSG00000247903
ENSG00000272994
ENSG00000218357
ENSG00000250602
ENSG00000225028
ENSG00000268713
ENSG00000237836
ENSG00000271122
ENSG00000182352
ENSG00000175147
ENSG00000281649
ENSG00000244701
ENSG00000215866
ENSG00000267296
ENSG00000231125
ENSG00000231131
ENSG00000228192
ENSG00000261655
ENSG00000269958
ENSG00000189419
ENSG00000256092
ENSG00000232527
ENSG00000254584
ENSG00000246662
ENSG00000235989
ENSG00000261189
ENSG00000250303
ENSG00000260740
ENSG00000260963
ENSG00000267287
ENSG00000254936
ENSG00000229487
ENSG00000260457
ENSG00000259664
ENSG00000237436
ENSG00000236810
ENSG00000165511
ENSG00000230417
ENSG00000236384
ENSG00000251194
ENSG00000251562
ENSG00000254154
ENSG00000251095
ENSG00000255435
ENSG00000170919
ENSG00000225986
ENSG00000247121
ENSG00000267328
ENSG00000269037
ENSG00000243389
ENSG00000248092
ENSG00000257084
ENSG00000244541
ENSG00000271755
ENSG00000241720
ENSG00000223749
ENSG00000261738
ENSG00000247095
ENSG00000234912
ENSG00000228740
ENSG00000230668
ENSG00000272909
ENSG00000234509
ENSG00000231177
ENSG00000232233
ENSG00000224699
ENSG00000174365
ENSG00000274020
ENSG00000261061
ENSG00000181908
ENSG00000273192
ENSG00000266010
ENSG00000177335
ENSG00000248774
ENSG00000205790
ENSG00000263753
ENSG00000259837
ENSG00000239265
ENSG00000225493
ENSG00000276724
ENSG00000182824
ENSG00000215808
ENSG00000239508
ENSG00000260597
ENSG00000257202
ENSG00000232973
ENSG00000255031
ENSG00000176984
ENSG00000273783
ENSG00000245970
ENSG00000233723
ENSG00000260771
ENSG00000244040
ENSG00000259727
ENSG00000234690
ENSG00000260279
ENSG00000261668
ENSG00000268530
ENSG00000223522
ENSG00000272168
ENSG00000238197
ENSG00000237208
ENSG00000203709
ENSG00000269887
ENSG00000236366
ENSG00000228853
ENSG00000223784
ENSG00000206573
ENSG00000260256
ENSG00000281358
ENSG00000268362
ENSG00000231638
ENSG00000267607
ENSG00000278910
ENSG00000224643
ENSG00000257784
ENSG00000229191
ENSG00000257711
ENSG00000261487
ENSG00000278090
ENSG00000226009
ENSG00000179840
ENSG00000260647
ENSG00000261379
ENSG00000233937
ENSG00000224397
ENSG00000261780
ENSG00000266904
ENSG00000249628
ENSG00000166770
ENSG00000260832
ENSG00000257259
ENSG00000262691
ENSG00000235123
ENSG00000226754
ENSG00000250365
ENSG00000265415
ENSG00000272138
ENSG00000261526
ENSG00000250456
ENSG00000236262
ENSG00000223393
ENSG00000259326
ENSG00000270062
ENSG00000250208
ENSG00000260989
ENSG00000268659
ENSG00000266049
ENSG00000274492
ENSG00000180066
ENSG00000230269
ENSG00000272030
ENSG00000263812
ENSG00000248663
ENSG00000242622
ENSG00000261260
ENSG00000272086
ENSG00000242125
ENSG00000176912
ENSG00000173862
ENSG00000251511
ENSG00000248275
ENSG00000251023
ENSG00000228434
ENSG00000204054
ENSG00000236378
ENSG00000236526
ENSG00000258850
ENSG00000268205
ENSG00000250131
ENSG00000255455
ENSG00000260672
ENSG00000255020
ENSG00000261292
ENSG00000220925
ENSG00000214922
ENSG00000263050
ENSG00000260253
ENSG00000275097
ENSG00000227543
ENSG00000227253
ENSG00000259826
ENSG00000273335
ENSG00000213963
ENSG00000278012
ENSG00000226620
ENSG00000262880
ENSG00000164621
ENSG00000273329
ENSG00000230836
ENSG00000229404
ENSG00000261003
ENSG00000259001
ENSG00000259946
ENSG00000182165
ENSG00000226913
ENSG00000275409
ENSG00000259307
ENSG00000260296
ENSG00000227906
ENSG00000260896
ENSG00000260633
ENSG00000272288
ENSG00000258017
ENSG00000254453
ENSG00000246067
ENSG00000180869
ENSG00000205488
ENSG00000233569
ENSG00000254887
ENSG00000231172
ENSG00000231023
ENSG00000232964
ENSG00000214049
ENSG00000244459
ENSG00000259870
ENSG00000269072
ENSG00000233656
ENSG00000261194
ENSG00000244198
ENSG00000280543
ENSG00000251536
ENSG00000253894
ENSG00000277969
ENSG00000236432
ENSG00000238045
ENSG00000251169
ENSG00000271806
ENSG00000273345
ENSG00000273552
ENSG00000255970
ENSG00000277013
ENSG00000274565
ENSG00000179743
ENSG00000260653
ENSG00000230102
ENSG00000234177
ENSG00000234494
ENSG00000280683
ENSG00000225434
ENSG00000259831
ENSG00000249859
ENSG00000258676
ENSG00000279873
ENSG00000231312
ENSG00000273142
ENSG00000227342
ENSG00000267414
ENSG00000260190
ENSG00000217702
ENSG00000262155
ENSG00000228707
ENSG00000241769
ENSG00000273489
ENSG00000232265
ENSG00000254349
ENSG00000225187
ENSG00000272077
ENSG00000215417
ENSG00000277879
ENSG00000262117
ENSG00000259370
ENSG00000232139
ENSG00000241135
ENSG00000226869
ENSG00000180139
ENSG00000251867
ENSG00000261326
ENSG00000269365
ENSG00000224032
ENSG00000247809
ENSG00000259225
ENSG00000228742
ENSG00000239415
ENSG00000267106
ENSG00000268364
ENSG00000259116
ENSG00000277744
ENSG00000225077
ENSG00000251611
ENSG00000175061
ENSG00000260519
ENSG00000242628
ENSG00000263547
ENSG00000151303
ENSG00000236977
ENSG00000180422
ENSG00000261448
ENSG00000260339
ENSG00000236036
ENSG00000214381
ENSG00000229127
ENSG00000261184
ENSG00000231236
ENSG00000233735
ENSG00000256546
ENSG00000263798
ENSG00000237037
ENSG00000214900
ENSG00000248222
ENSG00000233926
ENSG00000254303
ENSG00000276519
ENSG00000267058
ENSG00000222035
ENSG00000261757
ENSG00000228340
ENSG00000258048
ENSG00000232229
ENSG00000229311
ENSG00000240758
ENSG00000263826
ENSG00000235885
ENSG00000215769
ENSG00000235904
ENSG00000278576
ENSG00000229766
ENSG00000226622
ENSG00000260899
ENSG00000125899
ENSG00000214146
ENSG00000270012
ENSG00000278831
ENSG00000267749
ENSG00000258168
ENSG00000260600
ENSG00000260192
ENSG00000267577
ENSG00000272980
ENSG00000228812
ENSG00000249521
ENSG00000271141
ENSG00000248309
ENSG00000225768
ENSG00000215117
ENSG00000232342
ENSG00000270605
ENSG00000259768
ENSG00000235434
ENSG00000261275
ENSG00000271976
ENSG00000233922
ENSG00000259583
ENSG00000233410
ENSG00000179141
ENSG00000270084
ENSG00000234380
ENSG00000234883
ENSG00000272977
ENSG00000260260
ENSG00000231421
ENSG00000228302
ENSG00000247199
ENSG00000231721
ENSG00000259172
ENSG00000176593
ENSG00000219159
ENSG00000226756
ENSG00000260236
ENSG00000271868
ENSG00000261777
ENSG00000247092
ENSG00000267659
ENSG00000260046
ENSG00000261971
ENSG00000233818
ENSG00000260345
ENSG00000232613
ENSG00000244675
ENSG00000270179
ENSG00000276663
ENSG00000233360
ENSG00000236498
ENSG00000262801
ENSG00000240498
ENSG00000224376
ENSG00000265479
ENSG00000262999
ENSG00000227933
ENSG00000244968
ENSG00000223975
ENSG00000235731
ENSG00000242029
ENSG00000237499
ENSG00000248245
ENSG00000225783
ENSG00000259820
ENSG00000251542
ENSG00000278716
ENSG00000224318
ENSG00000271452
ENSG00000240889
ENSG00000238276
ENSG00000196951
ENSG00000238184
ENSG00000281162
ENSG00000275198
ENSG00000238039
ENSG00000237232
ENSG00000260997
ENSG00000231187
ENSG00000234171
ENSG00000234492
ENSG00000179406
ENSG00000233903
ENSG00000257270
ENSG00000188693
ENSG00000229699
ENSG00000242516
ENSG00000232445
ENSG00000227060
ENSG00000242282
ENSG00000261030
ENSG00000267672
ENSG00000260947
ENSG00000267390
ENSG00000246394
ENSG00000187621
ENSG00000237125
ENSG00000281103
ENSG00000253552
ENSG00000259518
ENSG00000260269
ENSG00000260360
ENSG00000278291
ENSG00000264207
ENSG00000234859
ENSG00000276107
ENSG00000244625
ENSG00000261803
ENSG00000256193
ENSG00000261324
ENSG00000237361
ENSG00000266988
ENSG00000272872
ENSG00000214770
ENSG00000270108
ENSG00000272763
ENSG00000235381
ENSG00000280924
ENSG00000256050
ENSG00000260603
ENSG00000214870
ENSG00000232046
ENSG00000250341
ENSG00000276075
ENSG00000227082
ENSG00000260416
ENSG00000260517
ENSG00000254560
ENSG00000272551
ENSG00000260060
ENSG00000267934
ENSG00000205865
ENSG00000245832
ENSG00000228775
ENSG00000277895
ENSG00000249898
ENSG00000233542
ENSG00000184608
ENSG00000276842
ENSG00000259107
ENSG00000276570
ENSG00000259536
ENSG00000247970
ENSG00000277959
ENSG00000267702
ENSG00000248664
ENSG00000228393
ENSG00000240288
ENSG00000267270
ENSG00000272884
ENSG00000224271
ENSG00000260948
ENSG00000270059
ENSG00000237686
ENSG00000248079
ENSG00000257261
ENSG00000246316
ENSG00000234390
ENSG00000272345
ENSG00000203288
ENSG00000249345
ENSG00000248265
ENSG00000261715
ENSG00000236463
ENSG00000272343
ENSG00000233056
ENSG00000246090
ENSG00000269888
ENSG00000231533
ENSG00000177725
ENSG00000268061
ENSG00000203809
ENSG00000260005
ENSG00000251329
ENSG00000206532
ENSG00000262877
ENSG00000253661
ENSG00000230113
ENSG00000203644
ENSG00000247240
ENSG00000231327
ENSG00000244342
ENSG00000254615
ENSG00000233392
ENSG00000255650
ENSG00000248964
ENSG00000231074
ENSG00000270055
ENSG00000254109
ENSG00000258701
ENSG00000257520
ENSG00000267009
ENSG00000278202
ENSG00000236581
ENSG00000258785
ENSG00000256139
ENSG00000276855
ENSG00000267882
ENSG00000267122
ENSG00000233070
ENSG00000261713
ENSG00000257913
ENSG00000242207
ENSG00000260793
ENSG00000231249
ENSG00000267984
ENSG00000223768
ENSG00000238221
ENSG00000279159
ENSG00000236915
ENSG00000120664
ENSG00000255345
ENSG00000245060
ENSG00000232611
ENSG00000271993
ENSG00000249196
ENSG00000260572
ENSG00000253706
ENSG00000275580
ENSG00000249673
ENSG00000274629
ENSG00000233178
ENSG00000257762
ENSG00000272097
ENSG00000256802
ENSG00000231607
ENSG00000228395
ENSG00000273403
ENSG00000231920
ENSG00000258066
ENSG00000254528
ENSG00000232977
ENSG00000234405
ENSG00000271743
ENSG00000261488
ENSG00000248019
ENSG00000229373
ENSG00000265519
ENSG00000275512
ENSG00000253138
ENSG00000254760
ENSG00000260551
ENSG00000261222
ENSG00000204758
ENSG00000273216
ENSG00000233427
ENSG00000182648
ENSG00000232453
ENSG00000261036
ENSG00000254622
ENSG00000245281
ENSG00000260265
ENSG00000267470
ENSG00000260550
ENSG00000267123
ENSG00000255471
ENSG00000271380
ENSG00000223947
ENSG00000237940
ENSG00000275371
ENSG00000234608
ENSG00000248285
ENSG00000268199
ENSG00000272620
ENSG00000183822
ENSG00000253477
ENSG00000260805
ENSG00000273840
ENSG00000264272
ENSG00000214353
ENSG00000254290
ENSG00000231711
ENSG00000259436
ENSG00000257433
ENSG00000245008
ENSG00000260442
ENSG00000232940
ENSG00000249388
ENSG00000244383
ENSG00000265843
ENSG00000251629
ENSG00000228274
ENSG00000227195
ENSG00000272927
ENSG00000237310
ENSG00000228215
ENSG00000233478
ENSG00000238201
ENSG00000242861
ENSG00000228037
ENSG00000258708
ENSG00000261060
ENSG00000244558
ENSG00000229414
ENSG00000250328
ENSG00000227678
ENSG00000229589
ENSG00000255087
ENSG00000245648
ENSG00000226363
ENSG00000269938
ENSG00000245711
ENSG00000259245
ENSG00000268531
ENSG00000206567
ENSG00000205913
ENSG00000244055
ENSG00000259804
ENSG00000250786
ENSG00000230140
ENSG00000174171
ENSG00000213057
ENSG00000225194
ENSG00000262133
ENSG00000273261
ENSG00000243083
ENSG00000274922
ENSG00000245904
ENSG00000271918
ENSG00000262001
ENSG00000261335
ENSG00000248538
ENSG00000265287
ENSG00000248730
ENSG00000233577
ENSG00000249343
ENSG00000253563
ENSG00000234707
ENSG00000214783
ENSG00000227165
ENSG00000259623
ENSG00000224204
ENSG00000263667
ENSG00000231690
ENSG00000237675
ENSG00000230513
ENSG00000260484
ENSG00000257958
ENSG00000233288
ENSG00000231290
ENSG00000260570
ENSG00000280169
ENSG00000226471
ENSG00000247853
ENSG00000237282
ENSG00000261386
ENSG00000278206
ENSG00000253295
ENSG00000226674
ENSG00000234384
ENSG00000230896
ENSG00000245532
ENSG00000224137
ENSG00000265408
ENSG00000253163
ENSG00000246089
ENSG00000253932
ENSG00000250538
ENSG00000237928
ENSG00000259530
ENSG00000249669
ENSG00000259865
ENSG00000256262
ENSG00000237949
ENSG00000261296
ENSG00000267048
ENSG00000231028
ENSG00000225855
ENSG00000248540
ENSG00000214548
ENSG00000261773
ENSG00000241696
ENSG00000257636
ENSG00000258920
ENSG00000258867
ENSG00000227036
ENSG00000231255
ENSG00000223492
ENSG00000275234
ENSG00000175967
ENSG00000267827
ENSG00000267568
ENSG00000230725
ENSG00000237036
ENSG00000233864
ENSG00000262152
ENSG00000259395
ENSG00000245067
ENSG00000237463
ENSG00000243960
ENSG00000254369
ENSG00000274281
ENSG00000240405
ENSG00000272983
ENSG00000227128
ENSG00000249532
ENSG00000228135
ENSG00000250846
ENSG00000235997
ENSG00000272606
ENSG00000251034
ENSG00000260101
ENSG00000225298
ENSG00000215533
ENSG00000237222
ENSG00000229444
ENSG00000253553
ENSG00000224958
ENSG00000272405
ENSG00000268307
ENSG00000236772
ENSG00000266456
ENSG00000235288
ENSG00000270540
ENSG00000268650
ENSG00000261220
ENSG00000227398
ENSG00000259580
ENSG00000184441
ENSG00000229720
ENSG00000261824
ENSG00000225764
ENSG00000262049
ENSG00000249087
ENSG00000259163
ENSG00000272942
ENSG00000273148
ENSG00000260943
ENSG00000233316
ENSG00000227145
ENSG00000232520
ENSG00000231806
ENSG00000255314
ENSG00000272329
ENSG00000267633
ENSG00000260025
ENSG00000250986
ENSG00000220575
ENSG00000234787
ENSG00000181171
ENSG00000252690
ENSG00000260094
ENSG00000267278
ENSG00000269220
ENSG00000226308
ENSG00000226441
ENSG00000246273
ENSG00000278709
ENSG00000260912
ENSG00000236656
ENSG00000253133
ENSG00000267575
ENSG00000224165
ENSG00000261600
ENSG00000255446
ENSG00000256146
ENSG00000257042
ENSG00000249307
ENSG00000234323
ENSG00000230530
ENSG00000236751
ENSG00000215241
ENSG00000267448
ENSG00000225206
ENSG00000275389
ENSG00000259118
ENSG00000238265
ENSG00000235621
ENSG00000230733
ENSG00000230002
ENSG00000273619
ENSG00000253392
ENSG00000229563
ENSG00000258343
ENSG00000272338
ENSG00000246877
ENSG00000261117
ENSG00000271855
ENSG00000216895
ENSG00000258548
ENSG00000253311
ENSG00000182912
ENSG00000225778
ENSG00000246523
ENSG00000226155
ENSG00000261242
ENSG00000228526
ENSG00000270021
ENSG00000251580
ENSG00000242686
ENSG00000231964
ENSG00000269906
ENSG00000270147
ENSG00000243155
ENSG00000270959
ENSG00000261114
ENSG00000270157
ENSG00000261781
ENSG00000268392
ENSG00000225399
ENSG00000249695
ENSG00000272677
ENSG00000233975
ENSG00000272173
ENSG00000272459
ENSG00000269038
ENSG00000266921
ENSG00000276449
ENSG00000196273
ENSG00000234705
ENSG00000271576
ENSG00000254488
ENSG00000233850
ENSG00000255647
ENSG00000267107
ENSG00000215386
ENSG00000225706
ENSG00000236318
ENSG00000232874
ENSG00000205106
ENSG00000254363
ENSG00000279738
ENSG00000281183
ENSG00000231428
ENSG00000246084
ENSG00000226101
ENSG00000259814
ENSG00000268658
ENSG00000231666
ENSG00000184224
ENSG00000233077
ENSG00000253959
ENSG00000236841
ENSG00000256751
ENSG00000235122
ENSG00000260581
ENSG00000245598
ENSG00000236144
ENSG00000270362
ENSG00000277687
ENSG00000203804
ENSG00000272821
ENSG00000261529
ENSG00000254224
ENSG00000262879
ENSG00000225084
ENSG00000236778
ENSG00000254980
ENSG00000259544
ENSG00000232803
ENSG00000224875
ENSG00000246339
ENSG00000204792
ENSG00000261761
ENSG00000255337
ENSG00000218537
ENSG00000232416
ENSG00000270177
ENSG00000203876
ENSG00000261434
ENSG00000258498
ENSG00000272774
ENSG00000214293
ENSG00000227143
ENSG00000273355
ENSG00000255240
ENSG00000272037
ENSG00000235244
ENSG00000246763
ENSG00000250608
ENSG00000246889
ENSG00000271327
ENSG00000273270
ENSG00000261502
ENSG00000272142
ENSG00000267260
ENSG00000225442
ENSG00000247735
ENSG00000245571
ENSG00000272240
ENSG00000243479
ENSG00000267858
ENSG00000260193
ENSG00000248476
ENSG00000203362
ENSG00000227029
ENSG00000230551
ENSG00000235097
ENSG00000254631
ENSG00000260661
ENSG00000259129
ENSG00000237380
ENSG00000203999
ENSG00000182057
ENSG00000250748
ENSG00000233058
ENSG00000233184
ENSG00000261187
ENSG00000266947
ENSG00000260589
ENSG00000258716
ENSG00000270571
ENSG00000255179
ENSG00000232860
ENSG00000255467
ENSG00000250819
ENSG00000261438
ENSG00000254837
ENSG00000272017
ENSG00000260966
ENSG00000259884
ENSG00000228290
ENSG00000280739
ENSG00000235545
ENSG00000225465
ENSG00000260630
ENSG00000268471
ENSG00000260853
ENSG00000225570
ENSG00000228824
ENSG00000246985
ENSG00000267244
ENSG00000275427
ENSG00000234350
ENSG00000177234
ENSG00000226777
ENSG00000224516
ENSG00000205056
ENSG00000237248
ENSG00000272430
ENSG00000231616
ENSG00000226332
ENSG00000266893
ENSG00000234173
ENSG00000232729
ENSG00000235214
ENSG00000273576
ENSG00000236502
ENSG00000261468
ENSG00000250406
ENSG00000242375
ENSG00000261373
ENSG00000258725
ENSG00000235010
ENSG00000236304
ENSG00000260219
ENSG00000250107
ENSG00000273013
ENSG00000259985
ENSG00000167912
ENSG00000257137
ENSG00000230798
ENSG00000229847
ENSG00000276900
ENSG00000260955
ENSG00000227733
ENSG00000272545
ENSG00000263938
ENSG00000248636
ENSG00000247867
ENSG00000204044
ENSG00000173811
ENSG00000153363
ENSG00000259974
ENSG00000255135
ENSG00000273125
ENSG00000276223
ENSG00000232907
ENSG00000204148
ENSG00000258376
ENSG00000267075
ENSG00000247950
ENSG00000269139
ENSG00000227602
ENSG00000163915
ENSG00000269495
ENSG00000231871
ENSG00000235488
ENSG00000248486
ENSG00000196366
ENSG00000253656
ENSG00000271474
ENSG00000265073
ENSG00000227418
ENSG00000278811
ENSG00000267272
ENSG00000238198
ENSG00000225889
ENSG00000269973
ENSG00000233834
ENSG00000250685
ENSG00000272906
ENSG00000260505
ENSG00000259115
ENSG00000237548
ENSG00000253955
ENSG00000176515
ENSG00000263843
ENSG00000254561
ENSG00000222017
ENSG00000237512
ENSG00000275180
ENSG00000241369
ENSG00000235947
ENSG00000237286
ENSG00000231999
ENSG00000234899
ENSG00000253792
ENSG00000236094
ENSG00000246130
ENSG00000266256
ENSG00000203446
ENSG00000265121
ENSG00000242808
ENSG00000203711
ENSG00000228624
ENSG00000231770
ENSG00000232164
ENSG00000229228
ENSG00000224189
[truncated: 666 more rows]
