# Supplementary material for: Multi-Omics analysis identifies a lncRNA-related prognostic signature to predict bladder cancer recurrence
Source: Bioengineered. 2021 Nov 30;12(2):11108–25. doi: 10.1080/21655979.2021.2000122 (PMC8810060; doi:10.1080/21655979.2021.2000122)
Supplement: Supplemental Material [file KBIE_A_2000122_SM6276.zip › supplementary/Supplemental table 7.xlsx]

## Sheet: Sheet1
Supplemental Table 7. The clinicopathological characteristics of 33 patients with bladder cancer
Patient ID	Age	Subtype	Histologic grade	M stage	N stage	T stage	Follow-up time	Time to event	Recurrence
Patient#1	67	Papillary	High Grade	M0	N0	T2a	2018		No
Patient#2	64	Papillary	High Grade	M0	N0	T4a	334		No
Patient#3	69	Non-Papillary	High Grade	M0	N0	T3a	1068		No
Patient#4	76	Non-Papillary	High Grade	MX	N0	T3a	230		No
Patient#5	66	Non-Papillary	High Grade	M0	N0	T3		177	Yes
Patient#6	60	Non-Papillary	High Grade	M1	N2	T4a		254	Yes
Patient#7	59	Non-Papillary	High Grade	MX	N0	T3b	535		No
Patient#8	54	Non-Papillary	High Grade	MX	N2	T3a		350	Yes
Patient#9	70	Non-Papillary	High Grade	MX	N2	T4a		486	Yes
Patient#10	64	Papillary	Low Grade	M0	N0	T2b	520		No
Patient#11	87	Non-Papillary	High Grade	MX	N2	T4a	61		No
Patient#12	79	Non-Papillary	High Grade	M0	N0	T2b	468		No
Patient#13	74	Non-Papillary	High Grade	MX	N0	T2a	809		No
Patient#14	90	Non-Papillary	High Grade	MX	N1	T4		31	Yes
Patient#15	58	Non-Papillary	High Grade	M0	N0	T2a		684	Yes
Patient#16	82	Papillary	High Grade	M1	N2	T4a		126	Yes
Patient#17	61	Non-Papillary	High Grade	MX	N0	T3b	1706		No
Patient#18	63	Papillary	High Grade	M0	N0	T2a	445		No
Patient#19	62	Non-Papillary	High Grade	M0	N0	T3	641		No
Patient#20	63	Non-Papillary	High Grade	M0	N1	T3b		361	Yes
Patient#21	64	Non-Papillary	High Grade	M0	N0	T3	399		No
Patient#22	67	Non-Papillary	High Grade	M0	N0	T3		308	Yes
Patient#23	68	Non-Papillary	High Grade	M0	N2	T4a		608	Yes
Patient#24	84	Non-Papillary	High Grade	M0	N2	T3		832	Yes
Patient#25	80	Papillary	High Grade	MX	N0	T2b	64		No
Patient#26	77	Non-Papillary	High Grade	MX	N0	T3a	208		No
Patient#27	56	Non-Papillary	High Grade	M0	N0	T3b	1413		No
Patient#28	77	Non-Papillary	High Grade	MX	N0	T2a	530		No
Patient#29	66	Non-Papillary	High Grade	MX	NX	T2b	219		No
Patient#30	78	Non-Papillary	High Grade	MX	N0	T2	2397		No
Patient#31	68	Non-Papillary	High Grade	MX	N0	T3b	1613		No
Patient#32	80	Papillary	High Grade	M0	N0	T2b	744		No
Patient#33	52	Papillary	High Grade	M0	N0	T2	321		No
